# Supplementary material for: Apolipoprotein E isoform does not influence trans-synaptic spread of tau pathology in a mouse model
Source: Brain Neurosci Adv. 2023 Aug 17;7:23982128231191046. doi: 10.1177/23982128231191046 (PMC10433884; doi:10.1177/23982128231191046)
Supplement: sj-csv-1-bna-10.1177_23982128231191046 – Supplemental material for Apolipoprotein E isoform does not influence trans-synaptic spread of tau pathology in a mouse model [file sj-csv-1-bna-10.1177_23982128231191046.csv]

BlindedID	UnblindedID	Genotype	Sex	AgeGroup	Age_Inj	Age_Cull	Incubation	Brain_Region	Sections	TotalGFP	TotalGFP_DAPI	TotalTau13	TotalGFP_Tau13	TotalTau13_GFP	TotalGFP_Tau13_DAPI	TotalTau13_GFP_DAPI	PercentGFP_DAPI_ColocTau13	PS_GFP	PS_GFP_DAPI	PS_Tau13	PS_GFP_Tau13	PS_Tau13_GFP	PS_GFP_Tau13_DAPI	PS_Tau13_GFP_DAPI	TotalRecipient	PS_Recipient	RecipientNormGFP_DAPI	RecipientNormGFP_DAPI_100	NumDonor_1Recipient	RecipientNormGFP_Tau13_DAPI	RecipientNormGFP_Tau13_DAPI_100
1	APOE2 #28	APOE2	F	Adult	5.466666667	8.7	3.233333333	ECTotal	9	1933	1371	2919	1059	1143	753	751	54.92341357	214.7777778	152.3333333	324.3333333	117.6666667	127	83.66666667	83.44444444	1	0.111111111	0.000729395	0.07293946	1371	0.001328021	0.132802125
1	APOE2 #28	APOE2	F	Adult	5.466666667	8.7	3.233333333	DG	9	614	509	668	458	460	380	385	74.65618861	68.22222222	56.55555556	74.22222222	50.88888889	51.11111111	42.22222222	42.77777778	7	0.777777778	0.013752456	1.37524558	72.71428571	0.018421053	1.842105263
1	APOE2 #28	APOE2	F	Adult	5.466666667	8.7	3.233333333	CA23	9	31	11	123	24	22	8	8	72.72727273	3.444444444	1.222222222	13.66666667	2.666666667	2.444444444	0.888888889	0.888888889	0	0	0	0	#DIV/0!	0	0
1	APOE2 #28	APOE2	F	Adult	5.466666667	8.7	3.233333333	CA1	9	37	25	80	27	26	19	20	76	4.111111111	2.777777778	8.888888889	3	2.888888889	2.111111111	2.222222222	0	0	0	0	#DIV/0!	0	0
1	APOE2 #28	APOE2	F	Adult	5.466666667	8.7	3.233333333	ECSuper	9	1523	1030	2184	847	913	587	577	56.99029126	169.2222222	114.4444444	242.6666667	94.11111111	101.4444444	65.22222222	64.11111111	1	0.111111111	0.000970874	0.097087379	1030	0.001703578	0.170357751
1	APOE2 #28	APOE2	F	Adult	5.466666667	8.7	3.233333333	ECDeep	9	410	341	735	212	230	166	174	48.68035191	45.55555556	37.88888889	81.66666667	23.55555556	25.55555556	18.44444444	19.33333333	0	0	0	0	#DIV/0!	0	0
1	APOE2 #28	APOE2	F	Adult	5.466666667	8.7	3.233333333	Total	9	2615	1916	3790	1568	1651	1160	1164	60.54279749	290.5555556	212.8888889	421.1111111	174.2222222	183.4444444	128.8888889	129.3333333	8	0.888888889	0.004175365	0.417536534	239.5	0.006896552	0.689655172
10	APOE2 #29	APOE2	F	Adult	5.5	8.7	3.2	ECTotal	11	2283	516	3452	1078	1038	256	251	49.6124031	207.5454545	46.90909091	313.8181818	98	94.36363636	23.27272727	22.81818182	2	0.181818182	0.003875969	0.387596899	258	0.0078125	0.78125
10	APOE2 #29	APOE2	F	Adult	5.5	8.7	3.2	DG	11	28	7	153	4	4	1	2	14.28571429	2.545454545	0.636363636	13.90909091	0.363636364	0.363636364	0.090909091	0.181818182	0	0	0	0	#DIV/0!	0	0
10	APOE2 #29	APOE2	F	Adult	5.5	8.7	3.2	CA23	11	94	26	153	3	3	2	1	7.692307692	8.545454545	2.363636364	13.90909091	0.272727273	0.272727273	0.181818182	0.090909091	0	0	0	0	#DIV/0!	0	0
10	APOE2 #29	APOE2	F	Adult	5.5	8.7	3.2	CA1	11	23	5	77	1	1	0	0	0	2.090909091	0.454545455	7	0.090909091	0.090909091	0	0	0	0	0	0	#DIV/0!	#DIV/0!	#DIV/0!
10	APOE2 #29	APOE2	F	Adult	5.5	8.7	3.2	ECSuper	11	1998	460	3210	1055	1014	255	251	55.43478261	181.6363636	41.81818182	291.8181818	95.90909091	92.18181818	23.18181818	22.81818182	2	0.181818182	0.004347826	0.434782609	230	0.007843137	0.784313725
10	APOE2 #29	APOE2	F	Adult	5.5	8.7	3.2	ECDeep	11	285	56	242	23	24	1	0	1.785714286	25.90909091	5.090909091	22	2.090909091	2.181818182	0.090909091	0	0	0	0	0	#DIV/0!	0	0
10	APOE2 #29	APOE2	F	Adult	5.5	8.7	3.2	Total	11	2428	554	3835	1086	1046	259	254	46.75090253	220.7272727	50.36363636	348.6363636	98.72727273	95.09090909	23.54545455	23.09090909	2	0.181818182	0.003610108	0.36101083	277	0.007722008	0.772200772
11	APOE3 #33	APOE3	M	Adult	5.2	8.433333333	3.233333333	ECTotal	8	1700	1206	2187	928	976	656	652	54.3946932	212.5	150.75	273.375	116	122	82	81.5	4	0.5	0.00331675	0.331674959	301.5	0.006097561	0.609756098
11	APOE3 #33	APOE3	M	Adult	5.2	8.433333333	3.233333333	DG	8	579	501	492	331	357	298	304	59.48103792	72.375	62.625	61.5	41.375	44.625	37.25	38	0	0	0	0	#DIV/0!	0	0
11	APOE3 #33	APOE3	M	Adult	5.2	8.433333333	3.233333333	CA23	8	10	3	11	5	5	2	1	66.66666667	1.25	0.375	1.375	0.625	0.625	0.25	0.125	0	0	0	0	#DIV/0!	0	0
11	APOE3 #33	APOE3	M	Adult	5.2	8.433333333	3.233333333	CA1	8	9	9	12	6	6	6	6	66.66666667	1.125	1.125	1.5	0.75	0.75	0.75	0.75	0	0	0	0	#DIV/0!	0	0
11	APOE3 #33	APOE3	M	Adult	5.2	8.433333333	3.233333333	ECSuper	8	1643	1156	2154	907	956	637	634	55.10380623	205.375	144.5	269.25	113.375	119.5	79.625	79.25	3	0.375	0.002595156	0.259515571	385.3333333	0.004709576	0.470957614
11	APOE3 #33	APOE3	M	Adult	5.2	8.433333333	3.233333333	ECDeep	8	57	50	33	21	20	19	18	38	7.125	6.25	4.125	2.625	2.5	2.375	2.25	1	0.125	0.02	2	50	0.052631579	5.263157895
11	APOE3 #33	APOE3	M	Adult	5.2	8.433333333	3.233333333	Total	8	2298	1719	2702	1270	1344	962	963	55.96276905	287.25	214.875	337.75	158.75	168	120.25	120.375	4	0.5	0.002326934	0.232693426	429.75	0.004158004	0.415800416
13	APOE KO #17	APOEKO	F	Adult	5.7	8.9	3.2	ECTotal	6	1011	845	1329	550	571	455	449	53.84615385	168.5	140.8333333	221.5	91.66666667	95.16666667	75.83333333	74.83333333	1	0.166666667	0.001183432	0.118343195	845	0.002197802	0.21978022
13	APOE KO #17	APOEKO	F	Adult	5.7	8.9	3.2	DG	6	762	669	971	536	554	478	480	71.44992526	127	111.5	161.8333333	89.33333333	92.33333333	79.66666667	80	7	1.166666667	0.010463378	1.046337818	95.57142857	0.014644351	1.464435146
13	APOE KO #17	APOEKO	F	Adult	5.7	8.9	3.2	CA23	6	103	79	434	85	80	65	60	82.27848101	17.16666667	13.16666667	72.33333333	14.16666667	13.33333333	10.83333333	10	0	0	0	0	#DIV/0!	0	0
13	APOE KO #17	APOEKO	F	Adult	5.7	8.9	3.2	CA1	6	90	73	179	80	82	65	69	89.04109589	15	12.16666667	29.83333333	13.33333333	13.66666667	10.83333333	11.5	0	0	0	0	#DIV/0!	0	0
13	APOE KO #17	APOEKO	F	Adult	5.7	8.9	3.2	ECSuper	6	579	467	903	366	379	292	289	62.5267666	96.5	77.83333333	150.5	61	63.16666667	48.66666667	48.16666667	1	0.166666667	0.002141328	0.214132762	467	0.003424658	0.342465753
13	APOE KO #17	APOEKO	F	Adult	5.7	8.9	3.2	ECDeep	6	433	378	426	184	192	163	160	43.12169312	72.16666667	63	71	30.66666667	32	27.16666667	26.66666667	0	0	0	0	#DIV/0!	0	0
13	APOE KO #17	APOEKO	F	Adult	5.7	8.9	3.2	Total	6	2001	1687	2919	1255	1291	1064	1059	63.07053942	333.5	281.1666667	486.5	209.1666667	215.1666667	177.3333333	176.5	8	1.333333333	0.004742146	0.474214582	210.875	0.007518797	0.751879699
14	APOE2 #23	APOE2	M	Adult	5.433333333	8.666666667	3.233333333	ECTotal	8	52	27	13	6	7	2	3	7.407407407	6.5	3.375	1.625	0.75	0.875	0.25	0.375	0	0	0	0	#DIV/0!	0	0
14	APOE2 #23	APOE2	M	Adult	5.433333333	8.666666667	3.233333333	DG	8	1	1	3	0	0	0	0	0	0.125	0.125	0.375	0	0	0	0	0	0	0	0	#DIV/0!	#DIV/0!	#DIV/0!
14	APOE2 #23	APOE2	M	Adult	5.433333333	8.666666667	3.233333333	CA23	8	18	17	1	0	0	0	0	0	2.25	2.125	0.125	0	0	0	0	0	0	0	0	#DIV/0!	#DIV/0!	#DIV/0!
14	APOE2 #23	APOE2	M	Adult	5.433333333	8.666666667	3.233333333	CA1	8	0	0	1	0	0	0	0	#DIV/0!	0	0	0.125	0	0	0	0	0	0	#DIV/0!	#DIV/0!	#DIV/0!	#DIV/0!	#DIV/0!
14	APOE2 #23	APOE2	M	Adult	5.433333333	8.666666667	3.233333333	ECSuper	8	49	27	13	6	7	2	3	7.407407407	6.125	3.375	1.625	0.75	0.875	0.25	0.375	0	0	0	0	#DIV/0!	0	0
14	APOE2 #23	APOE2	M	Adult	5.433333333	8.666666667	3.233333333	ECDeep	8	3	0	0	0	0	0	0	#DIV/0!	0.375	0	0	0	0	0	0	0	0	#DIV/0!	#DIV/0!	#DIV/0!	#DIV/0!	#DIV/0!
14	APOE2 #23	APOE2	M	Adult	5.433333333	8.666666667	3.233333333	Total	8	71	45	18	6	7	2	3	4.444444444	8.875	5.625	2.25	0.75	0.875	0.25	0.375	0	0	0	0	#DIV/0!	0	0
16	APOE4 #20	APOE4	F	Adult	5.633333333	8.833333333	3.2	ECTotal	8	1343	1042	1461	490	491	377	359	36.18042226	167.875	130.25	182.625	61.25	61.375	47.125	44.875	12	1.5	0.011516315	1.151631478	86.83333333	0.031830239	3.183023873
16	APOE4 #20	APOE4	F	Adult	5.633333333	8.833333333	3.2	DG	8	173	150	133	97	112	85	88	56.66666667	21.625	18.75	16.625	12.125	14	10.625	11	0	0	0	0	#DIV/0!	0	0
16	APOE4 #20	APOE4	F	Adult	5.633333333	8.833333333	3.2	CA23	8	13	6	9	6	6	3	3	50	1.625	0.75	1.125	0.75	0.75	0.375	0.375	0	0	0	0	#DIV/0!	0	0
16	APOE4 #20	APOE4	F	Adult	5.633333333	8.833333333	3.2	CA1	8	1	1	1	1	1	1	1	100	0.125	0.125	0.125	0.125	0.125	0.125	0.125	0	0	0	0	#DIV/0!	0	0
16	APOE4 #20	APOE4	F	Adult	5.633333333	8.833333333	3.2	ECSuper	8	1107	839	1281	391	392	297	277	35.39928486	138.375	104.875	160.125	48.875	49	37.125	34.625	12	1.5	0.014302741	1.430274136	69.91666667	0.04040404	4.04040404
16	APOE4 #20	APOE4	F	Adult	5.633333333	8.833333333	3.2	ECDeep	8	236	203	180	99	99	80	82	39.408867	29.5	25.375	22.5	12.375	12.375	10	10.25	0	0	0	0	#DIV/0!	0	0
16	APOE4 #20	APOE4	F	Adult	5.633333333	8.833333333	3.2	Total	8	1530	1199	1604	594	610	466	451	38.86572143	191.25	149.875	200.5	74.25	76.25	58.25	56.375	12	1.5	0.01000834	1.000834028	99.91666667	0.025751073	2.575107296
17	APOE KO #19	APOEKO	F	Adult	5.9	9.1	3.2	ECTotal	7	465	358	771	253	267	192	199	53.63128492	66.42857143	51.14285714	110.1428571	36.14285714	38.14285714	27.42857143	28.42857143	8	1.142857143	0.022346369	2.234636872	44.75	0.041666667	4.166666667
17	APOE KO #19	APOEKO	F	Adult	5.9	9.1	3.2	DG	7	1025	900	1230	722	747	638	636	70.88888889	146.4285714	128.5714286	175.7142857	103.1428571	106.7142857	91.14285714	90.85714286	1	0.142857143	0.001111111	0.111111111	900	0.001567398	0.156739812
17	APOE KO #19	APOEKO	F	Adult	5.9	9.1	3.2	CA23	7	161	122	514	120	127	89	81	72.95081967	23	17.42857143	73.42857143	17.14285714	18.14285714	12.71428571	11.57142857	0	0	0	0	#DIV/0!	0	0
17	APOE KO #19	APOEKO	F	Adult	5.9	9.1	3.2	CA1	7	141	119	187	102	113	88	91	73.94957983	20.14285714	17	26.71428571	14.57142857	16.14285714	12.57142857	13	1	0.142857143	0.008403361	0.840336134	119	0.011363636	1.136363636
17	APOE KO #19	APOEKO	F	Adult	5.9	9.1	3.2	ECSuper	7	329	240	516	188	193	134	136	55.83333333	47	34.28571429	73.71428571	26.85714286	27.57142857	19.14285714	19.42857143	5	0.714285714	0.020833333	2.083333333	48	0.037313433	3.731343284
17	APOE KO #19	APOEKO	F	Adult	5.9	9.1	3.2	ECDeep	7	136	118	255	65	74	58	63	49.15254237	19.42857143	16.85714286	36.42857143	9.285714286	10.57142857	8.285714286	9	3	0.428571429	0.025423729	2.542372881	39.33333333	0.051724138	5.172413793
17	APOE KO #19	APOEKO	F	Adult	5.9	9.1	3.2	Total	7	1792	1499	2702	1197	1254	1007	1007	67.17811875	256	214.1428571	386	171	179.1428571	143.8571429	143.8571429	10	1.428571429	0.006671114	0.667111408	149.9	0.009930487	0.993048659
18	APOE KO #14	APOEKO	M	Adult	5.666666667	8.866666667	3.2	ECTotal	14	137	62	114	46	47	29	26	46.77419355	9.785714286	4.428571429	8.142857143	3.285714286	3.357142857	2.071428571	1.857142857	0	0	0	0	#DIV/0!	0	0
18	APOE KO #14	APOEKO	M	Adult	5.666666667	8.866666667	3.2	DG	14	2	1	0	0	0	0	0	0	0.142857143	0.071428571	0	0	0	0	0	0	0	0	0	#DIV/0!	#DIV/0!	#DIV/0!
18	APOE KO #14	APOEKO	M	Adult	5.666666667	8.866666667	3.2	CA23	14	1	1	1	0	0	0	0	0	0.071428571	0.071428571	0.071428571	0	0	0	0	0	0	0	0	#DIV/0!	#DIV/0!	#DIV/0!
18	APOE KO #14	APOEKO	M	Adult	5.666666667	8.866666667	3.2	CA1	14	2	0	0	0	0	0	0	#DIV/0!	0.142857143	0	0	0	0	0	0	0	0	#DIV/0!	#DIV/0!	#DIV/0!	#DIV/0!	#DIV/0!
18	APOE KO #14	APOEKO	M	Adult	5.666666667	8.866666667	3.2	ECSuper	14	136	61	109	45	47	29	26	47.54098361	9.714285714	4.357142857	7.785714286	3.214285714	3.357142857	2.071428571	1.857142857	0	0	0	0	#DIV/0!	0	0
18	APOE KO #14	APOEKO	M	Adult	5.666666667	8.866666667	3.2	ECDeep	14	1	1	5	1	0	0	0	0	0.071428571	0.071428571	0.357142857	0.071428571	0	0	0	0	0	0	0	#DIV/0!	#DIV/0!	#DIV/0!
18	APOE KO #14	APOEKO	M	Adult	5.666666667	8.866666667	3.2	Total	14	142	64	115	46	47	29	26	45.3125	10.14285714	4.571428571	8.214285714	3.285714286	3.357142857	2.071428571	1.857142857	0	0	0	0	#DIV/0!	0	0
2	APOE4 #62	APOE4	F	Adult	5	8.3	3.3	ECTotal	7	2438	1032	6659	2123	2163	896	886	86.82170543	348.2857143	147.4285714	951.2857143	303.2857143	309	128	126.5714286	2	0.285714286	0.001937984	0.19379845	516	0.002232143	0.223214286
2	APOE4 #62	APOE4	F	Adult	5	8.3	3.3	DG	7	1146	744	1619	967	949	645	600	86.69354839	163.7142857	106.2857143	231.2857143	138.1428571	135.5714286	92.14285714	85.71428571	7	1	0.009408602	0.940860215	106.2857143	0.010852713	1.085271318
2	APOE4 #62	APOE4	F	Adult	5	8.3	3.3	CA23	7	424	102	1002	364	352	85	84	83.33333333	60.57142857	14.57142857	143.1428571	52	50.28571429	12.14285714	12	0	0	0	0	#DIV/0!	0	0
2	APOE4 #62	APOE4	F	Adult	5	8.3	3.3	CA1	7	132	74	291	107	113	64	68	86.48648649	18.85714286	10.57142857	41.57142857	15.28571429	16.14285714	9.142857143	9.714285714	0	0	0	0	#DIV/0!	0	0
2	APOE4 #62	APOE4	F	Adult	5	8.3	3.3	ECSuper	7	2323	982	6096	2048	2082	861	846	87.67820774	331.8571429	140.2857143	870.8571429	292.5714286	297.4285714	123	120.8571429	2	0.285714286	0.00203666	0.203665988	491	0.00232288	0.232288037
2	APOE4 #62	APOE4	F	Adult	5	8.3	3.3	ECDeep	7	115	50	563	75	81	35	40	70	16.42857143	7.142857143	80.42857143	10.71428571	11.57142857	5	5.714285714	0	0	0	0	#DIV/0!	0	0
2	APOE4 #62	APOE4	F	Adult	5	8.3	3.3	Total	7	4140	1952	9571	3561	3577	1690	1638	86.57786885	591.4285714	278.8571429	1367.285714	508.7142857	511	241.4285714	234	9	1.285714286	0.004610656	0.461065574	216.8888889	0.005325444	0.532544379
20	APOE3 #38	APOE3	F	Adult	5.3	8.5	3.2	ECTotal	8	1808	1259	3704	951	981	633	631	50.27799841	226	157.375	463	118.875	122.625	79.125	78.875	17	2.125	0.01350278	1.350277998	74.05882353	0.02685624	2.685624013
20	APOE3 #38	APOE3	F	Adult	5.3	8.5	3.2	DG	8	200	186	206	121	133	114	121	61.29032258	25	23.25	25.75	15.125	16.625	14.25	15.125	0	0	0	0	#DIV/0!	0	0
20	APOE3 #38	APOE3	F	Adult	5.3	8.5	3.2	CA23	8	0	0	122	0	0	0	0	#DIV/0!	0	0	15.25	0	0	0	0	0	0	#DIV/0!	#DIV/0!	#DIV/0!	#DIV/0!	#DIV/0!
20	APOE3 #38	APOE3	F	Adult	5.3	8.5	3.2	CA1	8	79	62	137	63	56	51	45	82.25806452	9.875	7.75	17.125	7.875	7	6.375	5.625	1	0.125	0.016129032	1.612903226	62	0.019607843	1.960784314
20	APOE3 #38	APOE3	F	Adult	5.3	8.5	3.2	ECSuper	8	1467	987	2973	810	840	518	517	52.4822695	183.375	123.375	371.625	101.25	105	64.75	64.625	17	2.125	0.017223911	1.722391084	58.05882353	0.032818533	3.281853282
20	APOE3 #38	APOE3	F	Adult	5.3	8.5	3.2	ECDeep	8	341	272	731	141	141	115	114	42.27941176	42.625	34	91.375	17.625	17.625	14.375	14.25	0	0	0	0	#DIV/0!	0	0
20	APOE3 #38	APOE3	F	Adult	5.3	8.5	3.2	Total	8	2087	1507	4169	1135	1170	798	797	52.95288653	260.875	188.375	521.125	141.875	146.25	99.75	99.625	18	2.25	0.01194426	1.194426012	83.72222222	0.022556391	2.255639098
21	APOE4 #18	APOE4	F	Adult	5.6	8.8	3.2	ECTotal	5	1164	566	2665	535	563	246	180	43.46289753	194	94.33333333	444.1666667	89.16666667	93.83333333	41	30	3	0.6	0.005300353	0.530035336	188.6666667	0.012195122	1.219512195
21	APOE4 #18	APOE4	F	Adult	5.6	8.8	3.2	DG	5	571	299	692	414	435	218	162	72.909699	95.16666667	49.83333333	115.3333333	69	72.5	36.33333333	27	1	0.2	0.003344482	0.334448161	299	0.004587156	0.458715596
21	APOE4 #18	APOE4	F	Adult	5.6	8.8	3.2	CA23	5	38	3	114	31	31	3	4	100	6.333333333	0.5	19	5.166666667	5.166666667	0.5	0.666666667	0	0	0	0	#DIV/0!	0	0
21	APOE4 #18	APOE4	F	Adult	5.6	8.8	3.2	CA1	5	4	1	2	2	2	0	0	0	0.666666667	0.166666667	0.333333333	0.333333333	0.333333333	0	0	0	0	0	0	#DIV/0!	#DIV/0!	#DIV/0!
21	APOE4 #18	APOE4	F	Adult	5.6	8.8	3.2	ECSuper	5	959	451	2246	437	458	194	138	43.01552106	159.8333333	75.16666667	374.3333333	72.83333333	76.33333333	32.33333333	23	3	0.6	0.006651885	0.66518847	150.3333333	0.015463918	1.546391753
21	APOE4 #18	APOE4	F	Adult	5.6	8.8	3.2	ECDeep	5	205	115	419	98	105	52	42	45.2173913	34.16666667	19.16666667	69.83333333	16.33333333	17.5	8.666666667	7	0	0	0	0	#DIV/0!	0	0
21	APOE4 #18	APOE4	F	Adult	5.6	8.8	3.2	Total	5	1777	869	3473	982	1031	467	346	53.73993096	296.1666667	144.8333333	578.8333333	163.6666667	171.8333333	77.83333333	57.66666667	4	0.8	0.004602992	0.460299194	217.25	0.00856531	0.856531049
22	APOE KO #16	APOEKO	M	Adult	5.7	8.9	3.2	ECTotal	7	2336	1685	3588	1350	1410	944	936	56.02373887	333.7142857	240.7142857	512.5714286	192.8571429	201.4285714	134.8571429	133.7142857	5	0.714285714	0.002967359	0.296735905	337	0.00529661	0.529661017
22	APOE KO #16	APOEKO	M	Adult	5.7	8.9	3.2	DG	7	542	466	536	360	390	307	312	65.87982833	77.42857143	66.57142857	76.57142857	51.42857143	55.71428571	43.85714286	44.57142857	2	0.285714286	0.004291845	0.429184549	233	0.006514658	0.651465798
22	APOE KO #16	APOEKO	M	Adult	5.7	8.9	3.2	CA23	7	6	3	16	3	3	1	2	33.33333333	0.857142857	0.428571429	2.285714286	0.428571429	0.428571429	0.142857143	0.285714286	0	0	0	0	#DIV/0!	0	0
22	APOE KO #16	APOEKO	M	Adult	5.7	8.9	3.2	CA1	7	4	3	1	0	0	0	0	0	0.571428571	0.428571429	0.142857143	0	0	0	0	0	0	0	0	#DIV/0!	#DIV/0!	#DIV/0!
22	APOE KO #16	APOEKO	M	Adult	5.7	8.9	3.2	ECSuper	7	2035	1414	3273	1213	1277	824	821	58.27439887	290.7142857	202	467.5714286	173.2857143	182.4285714	117.7142857	117.2857143	5	0.714285714	0.003536068	0.353606789	282.8	0.006067961	0.606796117
22	APOE KO #16	APOEKO	M	Adult	5.7	8.9	3.2	ECDeep	7	301	271	315	137	133	120	115	44.2804428	43	38.71428571	45	19.57142857	19	17.14285714	16.42857143	0	0	0	0	#DIV/0!	0	0
22	APOE KO #16	APOEKO	M	Adult	5.7	8.9	3.2	Total	7	2888	2157	4141	1713	1803	1252	1250	58.04357904	412.5714286	308.1428571	591.5714286	244.7142857	257.5714286	178.8571429	178.5714286	7	1	0.003245248	0.324524803	308.1428571	0.005591054	0.559105431
23	APOE3 #46	APOE3	F	Adult	5.266666667	8.533333333	3.266666667	ECTotal	12	71	37	23	0	0	0	0	0	5.916666667	3.083333333	1.916666667	0	0	0	0	0	0	0	0	#DIV/0!	#DIV/0!	#DIV/0!
23	APOE3 #46	APOE3	F	Adult	5.266666667	8.533333333	3.266666667	DG	12	4	1	0	0	0	0	0	0	0.333333333	0.083333333	0	0	0	0	0	0	0	0	0	#DIV/0!	#DIV/0!	#DIV/0!
23	APOE3 #46	APOE3	F	Adult	5.266666667	8.533333333	3.266666667	CA23	12	14	13	11	0	0	0	0	0	1.166666667	1.083333333	0.916666667	0	0	0	0	0	0	0	0	#DIV/0!	#DIV/0!	#DIV/0!
23	APOE3 #46	APOE3	F	Adult	5.266666667	8.533333333	3.266666667	CA1	12	2	2	0	0	0	0	0	0	0.166666667	0.166666667	0	0	0	0	0	0	0	0	0	#DIV/0!	#DIV/0!	#DIV/0!
23	APOE3 #46	APOE3	F	Adult	5.266666667	8.533333333	3.266666667	ECSuper	12	67	36	20	0	0	0	0	0	5.583333333	3	1.666666667	0	0	0	0	0	0	0	0	#DIV/0!	#DIV/0!	#DIV/0!
23	APOE3 #46	APOE3	F	Adult	5.266666667	8.533333333	3.266666667	ECDeep	12	4	1	3	0	0	0	0	0	0.333333333	0.083333333	0.25	0	0	0	0	0	0	0	0	#DIV/0!	#DIV/0!	#DIV/0!
23	APOE3 #46	APOE3	F	Adult	5.266666667	8.533333333	3.266666667	Total	12	91	53	34	0	0	0	0	0	7.583333333	4.416666667	2.833333333	0	0	0	0	0	0	0	0	#DIV/0!	#DIV/0!	#DIV/0!
24	APOE4 #14	APOE4	M	Adult	5.6	8.8	3.2	ECTotal	10	1781	589	5068	1097	1167	338	205	57.38539898	178.1	58.9	506.8	109.7	116.7	33.8	20.5	2	0.2	0.003395586	0.339558574	294.5	0.00591716	0.591715976
24	APOE4 #14	APOE4	M	Adult	5.6	8.8	3.2	DG	10	230	54	330	174	176	37	31	68.51851852	23	5.4	33	17.4	17.6	3.7	3.1	2	0.2	0.037037037	3.703703704	27	0.054054054	5.405405405
24	APOE4 #14	APOE4	M	Adult	5.6	8.8	3.2	CA23	10	3	0	24	3	2	0	0	#DIV/0!	0.3	0	2.4	0.3	0.2	0	0	0	0	#DIV/0!	#DIV/0!	#DIV/0!	#DIV/0!	#DIV/0!
24	APOE4 #14	APOE4	M	Adult	5.6	8.8	3.2	CA1	10	2	2	8	1	1	1	1	50	0.2	0.2	0.8	0.1	0.1	0.1	0.1	0	0	0	0	#DIV/0!	0	0
24	APOE4 #14	APOE4	M	Adult	5.6	8.8	3.2	ECSuper	10	1495	493	4503	999	1057	303	176	61.46044625	149.5	49.3	450.3	99.9	105.7	30.3	17.6	0	0	0	0	#DIV/0!	0	0
24	APOE4 #14	APOE4	M	Adult	5.6	8.8	3.2	ECDeep	10	286	96	565	98	110	35	29	36.45833333	28.6	9.6	56.5	9.8	11	3.5	2.9	2	0.2	0.020833333	2.083333333	48	0.057142857	5.714285714
24	APOE4 #14	APOE4	M	Adult	5.6	8.8	3.2	Total	10	2016	645	5430	1275	1346	376	237	58.29457364	201.6	64.5	543	127.5	134.6	37.6	23.7	4	0.4	0.00620155	0.620155039	161.25	0.010638298	1.063829787
25	APOE KO #18	APOEKO	F	Adult	5.9	9.1	3.2	ECTotal	7	269	221	267	119	123	95	95	42.98642534	38.42857143	31.57142857	38.14285714	17	17.57142857	13.57142857	13.57142857	0	0	0	0	#DIV/0!	0	0
25	APOE KO #18	APOEKO	F	Adult	5.9	9.1	3.2	DG	7	783	679	843	561	619	494	522	72.75405007	111.8571429	97	120.4285714	80.14285714	88.42857143	70.57142857	74.57142857	1	0.142857143	0.001472754	0.147275405	679	0.002024291	0.20242915
25	APOE KO #18	APOEKO	F	Adult	5.9	9.1	3.2	CA23	7	178	124	319	129	143	86	85	69.35483871	25.42857143	17.71428571	45.57142857	18.42857143	20.42857143	12.28571429	12.14285714	0	0	0	0	#DIV/0!	0	0
25	APOE KO #18	APOEKO	F	Adult	5.9	9.1	3.2	CA1	7	27	23	28	18	17	16	15	69.56521739	3.857142857	3.285714286	4	2.571428571	2.428571429	2.285714286	2.142857143	1	0.142857143	0.043478261	4.347826087	23	0.0625	6.25
25	APOE KO #18	APOEKO	F	Adult	5.9	9.1	3.2	ECSuper	7	132	104	147	68	71	53	51	50.96153846	18.85714286	14.85714286	21	9.714285714	10.14285714	7.571428571	7.285714286	0	0	0	0	#DIV/0!	0	0
25	APOE KO #18	APOEKO	F	Adult	5.9	9.1	3.2	ECDeep	7	137	117	120	51	52	42	44	35.8974359	19.57142857	16.71428571	17.14285714	7.285714286	7.428571429	6	6.285714286	0	0	0	0	#DIV/0!	0	0
25	APOE KO #18	APOEKO	F	Adult	5.9	9.1	3.2	Total	7	1257	1047	1457	827	902	691	717	65.99808978	179.5714286	149.5714286	208.1428571	118.1428571	128.8571429	98.71428571	102.4285714	2	0.285714286	0.00191022	0.191021968	523.5	0.002894356	0.289435601
3	APOE2 #21	APOE2	M	Adult	5.4	8.633333333	3.233333333	ECTotal	8	2158	1438	4109	1235	1327	775	808	53.89429764	269.75	179.75	513.625	154.375	165.875	96.875	101	3	0.375	0.002086231	0.208623088	479.3333333	0.003870968	0.387096774
3	APOE2 #21	APOE2	M	Adult	5.4	8.633333333	3.233333333	DG	8	572	500	450	317	349	286	297	57.2	71.5	62.5	56.25	39.625	43.625	35.75	37.125	0	0	0	0	#DIV/0!	0	0
3	APOE2 #21	APOE2	M	Adult	5.4	8.633333333	3.233333333	CA23	8	1	1	6	1	1	1	1	100	0.125	0.125	0.75	0.125	0.125	0.125	0.125	0	0	0	0	#DIV/0!	0	0
3	APOE2 #21	APOE2	M	Adult	5.4	8.633333333	3.233333333	CA1	8	1	1	1	0	0	0	0	0	0.125	0.125	0.125	0	0	0	0	0	0	0	0	#DIV/0!	#DIV/0!	#DIV/0!
3	APOE2 #21	APOE2	M	Adult	5.4	8.633333333	3.233333333	ECSuper	8	2098	1388	4062	1213	1306	759	791	54.68299712	262.25	173.5	507.75	151.625	163.25	94.875	98.875	3	0.375	0.002161383	0.216138329	462.6666667	0.003952569	0.395256917
3	APOE2 #21	APOE2	M	Adult	5.4	8.633333333	3.233333333	ECDeep	8	60	50	47	22	21	16	17	32	7.5	6.25	5.875	2.75	2.625	2	2.125	0	0	0	0	#DIV/0!	0	0
3	APOE2 #21	APOE2	M	Adult	5.4	8.633333333	3.233333333	Total	8	2732	1940	4566	1553	1677	1062	1106	54.74226804	341.5	242.5	570.75	194.125	209.625	132.75	138.25	3	0.375	0.001546392	0.154639175	646.6666667	0.002824859	0.282485876
4	APOE4 #19	APOE4	F	Adult	5.633333333	8.833333333	3.2	ECTotal	10	2654	1149	9203	1908	1980	741	716	64.49086162	265.4	114.9	920.3	190.8	198	74.1	71.6	3	0.3	0.002610966	0.261096606	383	0.004048583	0.4048583
4	APOE4 #19	APOE4	F	Adult	5.633333333	8.833333333	3.2	DG	10	702	408	1053	582	595	334	315	81.8627451	70.2	40.8	105.3	58.2	59.5	33.4	31.5	0	0	0	0	#DIV/0!	0	0
4	APOE4 #19	APOE4	F	Adult	5.633333333	8.833333333	3.2	CA23	10	103	28	421	77	71	20	19	71.42857143		2.8	42.1	7.7	7.1	2	1.9	0	0	0	0	#DIV/0!	0	0
4	APOE4 #19	APOE4	F	Adult	5.633333333	8.833333333	3.2	CA1	10	54	23	322	43	43	19	18	82.60869565	5.4	2.3	32.2	4.3	4.3	1.9	1.8	5	0.5	0.217391304	21.73913043	4.6	0.263157895	26.31578947
4	APOE4 #19	APOE4	F	Adult	5.633333333	8.833333333	3.2	ECSuper	10	2155	856	7486	1631	1692	595	583	69.50934579	215.5	85.6	748.6	163.1	169.2	59.5	58.3	3	0.3	0.003504673	0.35046729	285.3333333	0.005042017	0.504201681
4	APOE4 #19	APOE4	F	Adult	5.633333333	8.833333333	3.2	ECDeep	10	499	293	1717	277	288	146	133	49.82935154	49.9	29.3	171.7	27.7	28.8	14.6	13.3	0	0	0	0	#DIV/0!	0	0
4	APOE4 #19	APOE4	F	Adult	5.633333333	8.833333333	3.2	Total	10	3513	1608	10999	2610	2689	1114	1068	69.27860697	351.3	160.8	1099.9	261	268.9	111.4	106.8	8	0.8	0.004975124	0.497512438	201	0.007181329	0.718132855
5	APOE3 #35	APOE3	M	Adult	5.266666667	8.5	3.233333333	ECTotal	8	1450	1041	3582	865	944	607	587	58.30931796	181.25	130.125	447.75	108.125	118	75.875	73.375	4	0.5	0.003842459	0.384245917	260.25	0.006589786	0.658978583
5	APOE3 #35	APOE3	M	Adult	5.266666667	8.5	3.233333333	DG	8	961	817	957	591	652	520	530	63.64749082	120.125	102.125	119.625	73.875	81.5	65	66.25	0	0	0	0	#DIV/0!	0	0
5	APOE3 #35	APOE3	M	Adult	5.266666667	8.5	3.233333333	CA23	8	141	100	328	91	98	63	63	63		12.5	41	11.375	12.25	7.875	7.875	1	0.125	0.01	1	100	0.015873016	1.587301587
5	APOE3 #35	APOE3	M	Adult	5.266666667	8.5	3.233333333	CA1	8	10	8	16	5	5	4	3	50	1.25	1	2	0.625	0.625	0.5	0.375	0	0	0	0	#DIV/0!	0	0
5	APOE3 #35	APOE3	M	Adult	5.266666667	8.5	3.233333333	ECSuper	8	1418	1015	3535	849	927	593	573	58.42364532	177.25	126.875	441.875	106.125	115.875	74.125	71.625	4	0.5	0.003940887	0.39408867	253.75	0.006745363	0.674536256
5	APOE3 #35	APOE3	M	Adult	5.266666667	8.5	3.233333333	ECDeep	8	32	26	47	16	17	14	14	53.84615385	4	3.25	5.875	2	2.125	1.75	1.75	0	0	0	0	#DIV/0!	0	0
5	APOE3 #35	APOE3	M	Adult	5.266666667	8.5	3.233333333	Total	8	2562	1966	4883	1552	1699	1194	1183	60.73245168	320.25	245.75	610.375	194	212.375	149.25	147.875	5	0.625	0.002543235	0.254323499	393.2	0.004187605	0.418760469
6	APOE3 #34	APOE3	M	Adult	5.233333333	8.466666667	3.233333333	ECTotal	6	1479	1011	2457	885	936	578	584	57.17111771	246.5	168.5	409.5	147.5	156	96.33333333	97.33333333	2	0.333333333	0.001978239	0.197823937	505.5	0.003460208	0.346020761
6	APOE3 #34	APOE3	M	Adult	5.233333333	8.466666667	3.233333333	DG	6	312	269	313	224	229	193	191	71.7472119	52	44.83333333	52.16666667	37.33333333	38.16666667	32.16666667	31.83333333	1	0.166666667	0.003717472	0.371747212	269	0.005181347	0.518134715
6	APOE3 #34	APOE3	M	Adult	5.233333333	8.466666667	3.233333333	CA23	6	12	0	28	9	9	0	0	#DIV/0!		0	4.666666667	1.5	1.5	0	0	0	0	#DIV/0!	#DIV/0!	#DIV/0!	#DIV/0!	#DIV/0!
6	APOE3 #34	APOE3	M	Adult	5.233333333	8.466666667	3.233333333	CA1	6	1	0	1	1	1	0	0	#DIV/0!	0.166666667	0	0.166666667	0.166666667	0.166666667	0	0	0	0	#DIV/0!	#DIV/0!	#DIV/0!	#DIV/0!	#DIV/0!
6	APOE3 #34	APOE3	M	Adult	5.233333333	8.466666667	3.233333333	ECSuper	6	1467	1000	2448	882	933	575	581	57.5	244.5	166.6666667	408	147	155.5	95.83333333	96.83333333	1	0.166666667	0.001	0.1	1000	0.00173913	0.173913043
6	APOE3 #34	APOE3	M	Adult	5.233333333	8.466666667	3.233333333	ECDeep	6	12	11	9	3	3	3	3	27.27272727	2	1.833333333	1.5	0.5	0.5	0.5	0.5	1	0.166666667	0.090909091	9.090909091	11	0.333333333	33.33333333
6	APOE3 #34	APOE3	M	Adult	5.233333333	8.466666667	3.233333333	Total	6	1804	1280	2799	1119	1175	771	775	60.234375	300.6666667	213.3333333	466.5	186.5	195.8333333	128.5	129.1666667	3	0.5	0.00234375	0.234375	426.6666667	0.003891051	0.389105058
7	APOE2 #33	APOE2	F	Adult	5.033333333	8.2	3.166666667	ECTotal	8	2034	1486	3469	1046	1106	734	725	49.39434724	254.25	185.75	433.625	130.75	138.25	91.75	90.625	3	0.375	0.002018843	0.201884253	495.3333333	0.004087193	0.408719346
7	APOE2 #33	APOE2	F	Adult	5.033333333	8.2	3.166666667	DG	8	468	413	488	298	335	264	273	63.92251816	58.5	51.625	61	37.25	41.875	33	34.125	0	0	0	0	#DIV/0!	0	0
7	APOE2 #33	APOE2	F	Adult	5.033333333	8.2	3.166666667	CA23	8	105	70	237	95	89	60	61	85.71428571		8.75	29.625	11.875	11.125	7.5	7.625	1	0.125	0.014285714	1.428571429	70	0.016666667	1.666666667
7	APOE2 #33	APOE2	F	Adult	5.033333333	8.2	3.166666667	CA1	8	214	161	449	174	174	131	141	81.36645963	26.75	20.125	56.125	21.75	21.75	16.375	17.625	1	0.125	0.00621118	0.621118012	161	0.007633588	0.763358779
7	APOE2 #33	APOE2	F	Adult	5.033333333	8.2	3.166666667	ECSuper	8	1784	1258	3235	980	1037	673	664	53.49761526	223	157.25	404.375	122.5	129.625	84.125	83	3	0.375	0.002384738	0.238473768	419.3333333	0.004457652	0.44576523
7	APOE2 #33	APOE2	F	Adult	5.033333333	8.2	3.166666667	ECDeep	8	250	228	234	66	69	61	61	26.75438596	31.25	28.5	29.25	8.25	8.625	7.625	7.625	0	0	0	0	#DIV/0!	0	0
7	APOE2 #33	APOE2	F	Adult	5.033333333	8.2	3.166666667	Total	8	2821	2130	4643	1613	1704	1189	1200	55.82159624	352.625	266.25	580.375	201.625	213	148.625	150	5	0.625	0.002347418	0.234741784	426	0.004205214	0.420521447
8	APOE4 #13	APOE4	M	Adult	5.6	8.8	3.2	ECTotal	9	126	83	77	37	38	23	22	27.71084337	14	9.222222222	8.555555556	4.111111111	4.222222222	2.555555556	2.444444444	0	0	0	0	#DIV/0!	0	0
8	APOE4 #13	APOE4	M	Adult	5.6	8.8	3.2	DG	9	3	2	8	0	0	0	0	0	0.333333333	0.222222222	0.888888889	0	0	0	0	0	0	0	0	#DIV/0!	#DIV/0!	#DIV/0!
8	APOE4 #13	APOE4	M	Adult	5.6	8.8	3.2	CA23	9	81	66	33	6	6	5	5	7.575757576		7.333333333	3.666666667	0.666666667	0.666666667	0.555555556	0.555555556	0	0	0	0	#DIV/0!	0	0
8	APOE4 #13	APOE4	M	Adult	5.6	8.8	3.2	CA1	9	83	69	46	10	10	8	8	11.5942029	9.222222222	7.666666667	5.111111111	1.111111111	1.111111111	0.888888889	0.888888889	0	0	0	0	#DIV/0!	0	0
8	APOE4 #13	APOE4	M	Adult	5.6	8.8	3.2	ECSuper	9	118	78	75	34	36	22	21	28.20512821	13.11111111	8.666666667	8.333333333	3.777777778	4	2.444444444	2.333333333	0	0	0	0	#DIV/0!	0	0
8	APOE4 #13	APOE4	M	Adult	5.6	8.8	3.2	ECDeep	9	8	5	2	3	2	1	1	20	0.888888889	0.555555556	0.222222222	0.333333333	0.222222222	0.111111111	0.111111111	0	0	0	0	#DIV/0!	0	0
8	APOE4 #13	APOE4	M	Adult	5.6	8.8	3.2	Total	9	293	220	164	53	54	36	35	16.36363636	32.55555556	24.44444444	18.22222222	5.888888889	6	4	3.888888889	0	0	0	0	#DIV/0!	0	0
9	APOE4 #15	APOE4	M	Adult	5.6	8.8	3.2	ECTotal	7	293	204	344	117	125	78	80	38.23529412	41.85714286	29.14285714	49.14285714	16.71428571	17.85714286	11.14285714	11.42857143	7	1	0.034313725	3.431372549	29.14285714	0.08974359	8.974358974
9	APOE4 #15	APOE4	M	Adult	5.6	8.8	3.2	DG	7	4	0	3	0	0	0	0	#DIV/0!	0.571428571	0	0.428571429	0	0	0	0	0	0	#DIV/0!	#DIV/0!	#DIV/0!	#DIV/0!	#DIV/0!
9	APOE4 #15	APOE4	M	Adult	5.6	8.8	3.2	CA23	7	22	18	1	0	0	0	0	0		2.571428571	0.142857143	0	0	0	0	0	0	0	0	#DIV/0!	#DIV/0!	#DIV/0!
9	APOE4 #15	APOE4	M	Adult	5.6	8.8	3.2	CA1	7	4	3	0	0	0	0	0	0	0.571428571	0.428571429	0	0	0	0	0	0	0	0	0	#DIV/0!	#DIV/0!	#DIV/0!
9	APOE4 #15	APOE4	M	Adult	5.6	8.8	3.2	ECSuper	7	278	189	336	113	121	73	75	38.62433862	39.71428571	27	48	16.14285714	17.28571429	10.42857143	10.71428571	7	1	0.037037037	3.703703704	27	0.095890411	9.589041096
9	APOE4 #15	APOE4	M	Adult	5.6	8.8	3.2	ECDeep	7	15	15	8	4	4	5	5	33.33333333	2.142857143	2.142857143	1.142857143	0.571428571	0.571428571	0.714285714	0.714285714	0	0	0	0	#DIV/0!	0	0
9	APOE4 #15	APOE4	M	Adult	5.6	8.8	3.2	Total	7	323	225	348	117	125	78	80	34.66666667	46.14285714	32.14285714	49.71428571	16.71428571	17.85714286	11.14285714	11.42857143	7	1	0.031111111	3.111111111	32.14285714	0.08974359	8.974358974
60	APOE4 #4	APOE4	F	Aged	15.26666667	18.46666667	3.2	ECTotal	8	1570	814	5375	1294	1283	652	639	80.0982801	196.25	101.75	671.875	161.75	160.375	81.5	79.875	7	0.875	0.008599509	0.85995086	116.2857143	0.010736196	1.073619632
60	APOE4 #4	APOE4	F	Aged	15.26666667	18.46666667	3.2	DG	8	950	571	1459	808	799	497	458	87.04028021	118.75	71.375	182.375	101	99.875	62.125	57.25	0	0	0	0	#DIV/0!	0	0
60	APOE4 #4	APOE4	F	Aged	15.26666667	18.46666667	3.2	CA23	8	218	93	598	192	186	79	83	84.94623656	27.25	11.625	74.75	24	23.25	9.875	10.375	1	0.125	0.010752688	1.075268817	93	0.012658228	1.265822785
60	APOE4 #4	APOE4	F	Aged	15.26666667	18.46666667	3.2	CA1	8	23	11	36	20	19	10	12	90.90909091	2.875	1.375	4.5	2.5	2.375	1.25	1.5	0	0	0	0	#DIV/0!	0	0
60	APOE4 #4	APOE4	F	Aged	15.26666667	18.46666667	3.2	ECSuper	8	1512	782	5240	1251	1241	632	619	80.81841432	189	97.75	655	156.375	155.125	79	77.375	7	0.875	0.008951407	0.895140665	111.7142857	0.011075949	1.107594937
60	APOE4 #4	APOE4	F	Aged	15.26666667	18.46666667	3.2	ECDeep	8	58	32	135	43	42	20	20	62.5	7.25	4	16.875	5.375	5.25	2.5	2.5	0	0	0	0	#DIV/0!	0	0
60	APOE4 #4	APOE4	F	Aged	15.26666667	18.46666667	3.2	Total	8	2761	1489	7468	2314	2287	1238	1192	83.14304903	345.125	186.125	933.5	289.25	285.875	154.75	149	8	1	0.005372733	0.537273338	186.125	0.006462036	0.646203554
62	APOE3 #5	APOE3	M	Aged	15.33333333	18.5	3.166666667	ECTotal	7	1586	1034	4695	1091	1098	664	638	64.21663443	226.5714286	147.7142857	670.7142857	155.8571429	156.8571429	94.85714286	91.14285714	2	0.285714286	0.001934236	0.193423598	517	0.003012048	0.301204819
62	APOE3 #5	APOE3	M	Aged	15.33333333	18.5	3.166666667	DG	7	357	246	552	291	306	198	205	80.48780488	51	35.14285714	78.85714286	41.57142857	43.71428571	28.28571429	29.28571429	3	0.428571429	0.012195122	1.219512195	82	0.015151515	1.515151515
62	APOE3 #5	APOE3	M	Aged	15.33333333	18.5	3.166666667	CA23	7	15	5	117	13	12	4	3	80	2.142857143	0.714285714	16.71428571	1.857142857	1.714285714	0.571428571	0.428571429	2	0.285714286	0.4	40	2.5	0.5	50
62	APOE3 #5	APOE3	M	Aged	15.33333333	18.5	3.166666667	CA1	7	14	10	59	11	12	7	8	70	2	1.428571429	8.428571429	1.571428571	1.714285714	1	1.142857143	0	0	0	0	#DIV/0!	0	0
62	APOE3 #5	APOE3	M	Aged	15.33333333	18.5	3.166666667	ECSuper	7	1252	790	3660	898	899	533	516	67.46835443	178.8571429	112.8571429	522.8571429	128.2857143	128.4285714	76.14285714	73.71428571	1	0.142857143	0.001265823	0.126582278	790	0.001876173	0.187617261
62	APOE3 #5	APOE3	M	Aged	15.33333333	18.5	3.166666667	ECDeep	7	334	244	1035	193	199	131	122	53.68852459	47.71428571	34.85714286	147.8571429	27.57142857	28.42857143	18.71428571	17.42857143	1	0.142857143	0.004098361	0.409836066	244	0.007633588	0.763358779
62	APOE3 #5	APOE3	M	Aged	15.33333333	18.5	3.166666667	Total	7	1972	1295	5423	1406	1428	873	854	67.41312741	281.7142857	185	774.7142857	200.8571429	204	124.7142857	122	7	1	0.005405405	0.540540541	185	0.008018328	0.801832761
63	APOE4 #1	APOE4	M	Aged	15.2	18.43333333	3.233333333	ECTotal	8	841	537	4880	646	647	394	399	73.37057728	105.125	67.125	610	80.75	80.875	49.25	49.875	7	0.875	0.013035382	1.303538175	76.71428571	0.017766497	1.776649746
63	APOE4 #1	APOE4	M	Aged	15.2	18.43333333	3.233333333	DG	8	55	44	113	35	37	32	30	72.72727273	6.875	5.5	14.125	4.375	4.625	4	3.75	1	0.125	0.022727273	2.272727273	44	0.03125	3.125
63	APOE4 #1	APOE4	M	Aged	15.2	18.43333333	3.233333333	CA23	8	1	1	29	1	1	1	1	100	0.125	0.125	3.625	0.125	0.125	0.125	0.125	0	0	0	0	#DIV/0!	0	0
63	APOE4 #1	APOE4	M	Aged	15.2	18.43333333	3.233333333	CA1	8	95	49	330	86	81	45	56	91.83673469	11.875	6.125	41.25	10.75	10.125	5.625	7	0	0	0	0	#DIV/0!	0	0
63	APOE4 #1	APOE4	M	Aged	15.2	18.43333333	3.233333333	ECSuper	8	428	217	2782	341	333	156	165	71.88940092	53.5	27.125	347.75	42.625	41.625	19.5	20.625	2	0.25	0.00921659	0.921658986	108.5	0.012820513	1.282051282
63	APOE4 #1	APOE4	M	Aged	15.2	18.43333333	3.233333333	ECDeep	8	413	320	2098	305	314	238	234	74.375	51.625	40	262.25	38.125	39.25	29.75	29.25	5	0.625	0.015625	1.5625	64	0.021008403	2.100840336
63	APOE4 #1	APOE4	M	Aged	15.2	18.43333333	3.233333333	Total	8	992	631	5352	768	766	472	486	74.80190174	124	78.875	669	96	95.75	59	60.75	8	1	0.012678288	1.267828843	78.875	0.016949153	1.694915254
65	APOE KO #7	APOEKO	M	Aged	15.3	18.46666667	3.166666667	ECTotal	7	208	104	1014	112	119	55	58	52.88461538	29.71428571	14.85714286	144.8571429	16	17	7.857142857	8.285714286	0	0	0	0	#DIV/0!	0	0
65	APOE KO #7	APOEKO	M	Aged	15.3	18.46666667	3.166666667	DG	7	731	376	1289	614	641	324	353	86.17021277	104.4285714	53.71428571	184.1428571	87.71428571	91.57142857	46.28571429	50.42857143	5	0.714285714	0.013297872	1.329787234	75.2	0.015432099	1.543209877
65	APOE KO #7	APOEKO	M	Aged	15.3	18.46666667	3.166666667	CA23	7	396	119	1226	374	338	113	91	94.95798319	56.57142857	17	175.1428571	53.42857143	48.28571429	16.14285714	13	0	0	0	0	#DIV/0!	0	0
65	APOE KO #7	APOEKO	M	Aged	15.3	18.46666667	3.166666667	CA1	7	15	10	51	13	14	10	11	100	2.142857143	1.428571429	7.285714286	1.857142857	2	1.428571429	1.571428571	0	0	0	0	#DIV/0!	0	0
65	APOE KO #7	APOEKO	M	Aged	15.3	18.46666667	3.166666667	ECSuper	7	119	61	747	75	78	38	39	62.29508197	17	8.714285714	106.7142857	10.71428571	11.14285714	5.428571429	5.571428571	0	0	0	0	#DIV/0!	0	0
65	APOE KO #7	APOEKO	M	Aged	15.3	18.46666667	3.166666667	ECDeep	7	89	43	267	37	41	17	19	39.53488372	12.71428571	6.142857143	38.14285714	5.285714286	5.857142857	2.428571429	2.714285714	0	0	0	0	#DIV/0!	0	0
65	APOE KO #7	APOEKO	M	Aged	15.3	18.46666667	3.166666667	Total	7	1350	609	3580	1113	1112	502	513	82.43021346	192.8571429	87	511.4285714	159	158.8571429	71.71428571	73.28571429	5	0.714285714	0.008210181	0.821018062	121.8	0.009960159	0.996015936
66	APOE4 #7	APOE4	F	Aged	15.43333333	18.63333333	3.2	ECTotal	9	1423	732	5012	1260	1218	635	621	86.74863388	158.1111111	81.33333333	556.8888889	140	135.3333333	70.55555556	69	1	0.111111111	0.00136612	0.136612022	732	0.001574803	0.157480315
66	APOE4 #7	APOE4	F	Aged	15.43333333	18.63333333	3.2	DG	9	293	171	431	264	240	155	150	90.64327485	32.55555556	19	47.88888889	29.33333333	26.66666667	17.22222222	16.66666667	2	0.222222222	0.011695906	1.169590643	85.5	0.012903226	1.290322581
66	APOE4 #7	APOE4	F	Aged	15.43333333	18.63333333	3.2	CA23	9	28	5	142	19	16	2	5	40	3.111111111	0.555555556	15.77777778	2.111111111	1.777777778	0.222222222	0.555555556	0	0	0	0	#DIV/0!	0	0
66	APOE4 #7	APOE4	F	Aged	15.43333333	18.63333333	3.2	CA1	9	5	2	5	1	1	1	1	50	0.555555556	0.222222222	0.555555556	0.111111111	0.111111111	0.111111111	0.111111111	0	0	0	0	#DIV/0!	0	0
66	APOE4 #7	APOE4	F	Aged	15.43333333	18.63333333	3.2	ECSuper	9	1392	713	4845	1232	1190	618	604	86.67601683	154.6666667	79.22222222	538.3333333	136.8888889	132.2222222	68.66666667	67.11111111	1	0.111111111	0.001402525	0.140252454	713	0.001618123	0.161812298
66	APOE4 #7	APOE4	F	Aged	15.43333333	18.63333333	3.2	ECDeep	9	31	19	167	28	28	17	17	89.47368421	3.444444444	2.111111111	18.55555556	3.111111111	3.111111111	1.888888889	1.888888889	0	0	0	0	#DIV/0!	0	0
66	APOE4 #7	APOE4	F	Aged	15.43333333	18.63333333	3.2	Total	9	1749	910	5590	1544	1475	793	777	87.14285714	194.3333333	101.1111111	621.1111111	171.5555556	163.8888889	88.11111111	86.33333333	3	0.333333333	0.003296703	0.32967033	303.3333333	0.003783102	0.378310214
67	APOE4 #2	APOE4	M	Aged	15.23333333	18.43333333	3.2	ECTotal	9	522	319	2265	353	353	227	214	71.15987461	58	35.44444444	251.6666667	39.22222222	39.22222222	25.22222222	23.77777778	0	0	0	0	#DIV/0!	0	0
67	APOE4 #2	APOE4	M	Aged	15.23333333	18.43333333	3.2	DG	9	26	14	21	13	14	8	10	57.14285714	2.888888889	1.555555556	2.333333333	1.444444444	1.555555556	0.888888889	1.111111111	0	0	0	0	#DIV/0!	0	0
67	APOE4 #2	APOE4	M	Aged	15.23333333	18.43333333	3.2	CA23	9	11	3	64	6	6	2	1	66.66666667	1.222222222	0.333333333	7.111111111	0.666666667	0.666666667	0.222222222	0.111111111	0	0	0	0	#DIV/0!	0	0
67	APOE4 #2	APOE4	M	Aged	15.23333333	18.43333333	3.2	CA1	9	216	102	571	192	188	90	103	88.23529412	24	11.33333333	63.44444444	21.33333333	20.88888889	10	11.44444444	3	0.333333333	0.029411765	2.941176471	34	0.033333333	3.333333333
67	APOE4 #2	APOE4	M	Aged	15.23333333	18.43333333	3.2	ECSuper	9	120	70	869	77	78	49	47	70	13.33333333	7.777777778	96.55555556	8.555555556	8.666666667	5.444444444	5.222222222	0	0	0	0	#DIV/0!	0	0
67	APOE4 #2	APOE4	M	Aged	15.23333333	18.43333333	3.2	ECDeep	9	402	249	1396	276	275	178	167	71.48594378	44.66666667	27.66666667	155.1111111	30.66666667	30.55555556	19.77777778	18.55555556	0	0	0	0	#DIV/0!	0	0
67	APOE4 #2	APOE4	M	Aged	15.23333333	18.43333333	3.2	Total	9	775	438	2921	564	561	327	328	74.65753425	86.11111111	48.66666667	324.5555556	62.66666667	62.33333333	36.33333333	36.44444444	3	0.333333333	0.006849315	0.684931507	146	0.009174312	0.917431193
70	APOE3 #7	APOE3	F	Aged	15.43333333	18.63333333	3.2	ECTotal	7	1507	888	5530	1280	1219	724	745	81.53153153	215.2857143	126.8571429	790	182.8571429	174.1428571	103.4285714	106.4285714	9	1.285714286	0.010135135	1.013513514	98.66666667	0.012430939	1.243093923
70	APOE3 #7	APOE3	F	Aged	15.43333333	18.63333333	3.2	DG	7	391	283	600	322	322	239	235	84.45229682	55.85714286	40.42857143	85.71428571	46	46	34.14285714	33.57142857	1	0.142857143	0.003533569	0.35335689	283	0.0041841	0.418410042
70	APOE3 #7	APOE3	F	Aged	15.43333333	18.63333333	3.2	CA23	7	86	22	301	83	68	21	24	95.45454545	12.28571429	3.142857143	43	11.85714286	9.714285714	3	3.428571429	1	0.142857143	0.045454545	4.545454545	22	0.047619048	4.761904762
70	APOE3 #7	APOE3	F	Aged	15.43333333	18.63333333	3.2	CA1	7	256	154	726	234	213	142	146	92.20779221	36.57142857	22	103.7142857	33.42857143	30.42857143	20.28571429	20.85714286	5	0.714285714	0.032467532	3.246753247	30.8	0.035211268	3.521126761
70	APOE3 #7	APOE3	F	Aged	15.43333333	18.63333333	3.2	ECSuper	7	1262	703	4284	1093	1026	588	607	83.64153627	180.2857143	100.4285714	612	156.1428571	146.5714286	84	86.71428571	8	1.142857143	0.011379801	1.137980085	87.875	0.013605442	1.360544218
70	APOE3 #7	APOE3	F	Aged	15.43333333	18.63333333	3.2	ECDeep	7	245	185	1246	187	193	136	138	73.51351351	35	26.42857143	178	26.71428571	27.57142857	19.42857143	19.71428571	1	0.142857143	0.005405405	0.540540541	185	0.007352941	0.735294118
70	APOE3 #7	APOE3	F	Aged	15.43333333	18.63333333	3.2	Total	7	2240	1347	7157	1919	1822	1126	1150	83.59317001	320	192.4285714	1022.428571	274.1428571	260.2857143	160.8571429	164.2857143	16	2.285714286	0.011878248	1.187824796	84.1875	0.014209591	1.420959147
71	APOE2 #26	APOE2	F	Aged	15.8	19.03333333	3.233333333	ECTotal	7	214	151	814	166	171	124	129	82.1192053	30.57142857	21.57142857	116.2857143	23.71428571	24.42857143	17.71428571	18.42857143	2	0.285714286	0.013245033	1.324503311	75.5	0.016129032	1.612903226
71	APOE2 #26	APOE2	F	Aged	15.8	19.03333333	3.233333333	DG	7	22	18	76	16	19	15	16	83.33333333	3.142857143	2.571428571	10.85714286	2.285714286	2.714285714	2.142857143	2.285714286	0	0	0	0	#DIV/0!	0	0
71	APOE2 #26	APOE2	F	Aged	15.8	19.03333333	3.233333333	CA23	7	8	5	177	7	5	4	2	80	1.142857143	0.714285714	25.28571429	1	0.714285714	0.571428571	0.285714286	0	0	0	0	#DIV/0!	0	0
71	APOE2 #26	APOE2	F	Aged	15.8	19.03333333	3.233333333	CA1	7	4	1	61	1	1	1	1	100	0.571428571	0.142857143	8.714285714	0.142857143	0.142857143	0.142857143	0.142857143	0	0	0	0	#DIV/0!	0	0
71	APOE2 #26	APOE2	F	Aged	15.8	19.03333333	3.233333333	ECSuper	7	93	55	484	63	65	42	45	76.36363636	13.28571429	7.857142857	69.14285714	9	9.285714286	6	6.428571429	0	0	0	0	#DIV/0!	0	0
71	APOE2 #26	APOE2	F	Aged	15.8	19.03333333	3.233333333	ECDeep	7	121	96	330	103	106	82	84	85.41666667	17.28571429	13.71428571	47.14285714	14.71428571	15.14285714	11.71428571	12	2	0.285714286	0.020833333	2.083333333	48	0.024390244	2.43902439
71	APOE2 #26	APOE2	F	Aged	15.8	19.03333333	3.233333333	Total	7	248	175	1128	190	196	144	148	82.28571429	35.42857143	25	161.1428571	27.14285714	28	20.57142857	21.14285714	2	0.285714286	0.011428571	1.142857143	87.5	0.013888889	1.388888889
80	APOE3 #1	APOE3	M	Aged	15.2	18.43333333	3.233333333	ECTotal	8	496	349	1781	340	355	239	243	68.48137536	62	43.625	222.625	42.5	44.375	29.875	30.375	2	0.25	0.005730659	0.573065903	174.5	0.008368201	0.836820084
80	APOE3 #1	APOE3	M	Aged	15.2	18.43333333	3.233333333	DG	8	80	56	122	55	65	39	44	69.64285714	10	7	15.25	6.875	8.125	4.875	5.5	0	0	0	0	#DIV/0!	0	0
80	APOE3 #1	APOE3	M	Aged	15.2	18.43333333	3.233333333	CA23	8	15	11	47	14	15	10	10	90.90909091	1.875	1.375	5.875	1.75	1.875	1.25	1.25	0	0	0	0	#DIV/0!	0	0
80	APOE3 #1	APOE3	M	Aged	15.2	18.43333333	3.233333333	CA1	8	157	103	365	142	137	93	88	90.29126214	19.625	12.875	45.625	17.75	17.125	11.625	11	1	0.125	0.009708738	0.970873786	103	0.010752688	1.075268817
80	APOE3 #1	APOE3	M	Aged	15.2	18.43333333	3.233333333	ECSuper	8	229	150	860	165	179	106	114	70.66666667	28.625	18.75	107.5	20.625	22.375	13.25	14.25	2	0.25	0.013333333	1.333333333	75	0.018867925	1.886792453
80	APOE3 #1	APOE3	M	Aged	15.2	18.43333333	3.233333333	ECDeep	8	267	199	921	175	176	133	129	66.83417085	33.375	24.875	115.125	21.875	22	16.625	16.125	0	0	0	0	#DIV/0!	0	0
80	APOE3 #1	APOE3	M	Aged	15.2	18.43333333	3.233333333	Total	8	748	519	2315	551	572	381	385	73.41040462	93.5	64.875	289.375	68.875	71.5	47.625	48.125	3	0.375	0.005780347	0.578034682	173	0.007874016	0.787401575
81	APOE3 #4	APOE3	M	Aged	15.3	18.5	3.2	ECTotal	7	302	165	1368	162	166	93	97	56.36363636	43.14285714	23.57142857	195.4285714	23.14285714	23.71428571	13.28571429	13.85714286	2	0.285714286	0.012121212	1.212121212	82.5	0.021505376	2.150537634
81	APOE3 #4	APOE3	M	Aged	15.3	18.5	3.2	DG	7	450	232	570	361	355	198	198	85.34482759	64.28571429	33.14285714	81.42857143	51.57142857	50.71428571	28.28571429	28.28571429	1	0.142857143	0.004310345	0.431034483	232	0.005050505	0.505050505
81	APOE3 #4	APOE3	M	Aged	15.3	18.5	3.2	CA23	7	20	11	194	19	21	10	9	90.90909091	2.857142857	1.571428571	27.71428571	2.714285714	3	1.428571429	1.285714286	0	0	0	0	#DIV/0!	0	0
81	APOE3 #4	APOE3	M	Aged	15.3	18.5	3.2	CA1	7	46	27	225	41	39	26	23	96.2962963	6.571428571	3.857142857	32.14285714	5.857142857	5.571428571	3.714285714	3.285714286	0	0	0	0	#DIV/0!	0	0
81	APOE3 #4	APOE3	M	Aged	15.3	18.5	3.2	ECSuper	7	116	58	571	72	74	38	42	65.51724138	16.57142857	8.285714286	81.57142857	10.28571429	10.57142857	5.428571429	6	1	0.142857143	0.017241379	1.724137931	58	0.026315789	2.631578947
81	APOE3 #4	APOE3	M	Aged	15.3	18.5	3.2	ECDeep	7	186	107	797	90	92	55	55	51.40186916	26.57142857	15.28571429	113.8571429	12.85714286	13.14285714	7.857142857	7.857142857	1	0.142857143	0.009345794	0.934579439	107	0.018181818	1.818181818
81	APOE3 #4	APOE3	M	Aged	15.3	18.5	3.2	Total	7	818	435	2357	583	581	327	327	75.17241379	116.8571429	62.14285714	336.7142857	83.28571429	83	46.71428571	46.71428571	3	0.428571429	0.006896552	0.689655172	145	0.009174312	0.917431193
82	APOE2 #1	APOE2	M	Aged	15.2	18.43333333	3.233333333	ECTotal	7	431	295	2241	334	333	225	215	76.27118644	61.57142857	42.14285714	320.1428571	47.71428571	47.57142857	32.14285714	30.71428571	2	0.285714286	0.006779661	0.677966102	147.5	0.008888889	0.888888889
82	APOE2 #1	APOE2	M	Aged	15.2	18.43333333	3.233333333	DG	7	1014	720	1570	850	876	614	596	85.27777778	144.8571429	102.8571429	224.2857143	121.4285714	125.1428571	87.71428571	85.14285714	4	0.571428571	0.005555556	0.555555556	180	0.006514658	0.651465798
82	APOE2 #1	APOE2	M	Aged	15.2	18.43333333	3.233333333	CA23	7	260	152	880	248	223	148	145	97.36842105	37.14285714	21.71428571	125.7142857	35.42857143	31.85714286	21.14285714	20.71428571	3	0.428571429	0.019736842	1.973684211	50.66666667	0.02027027	2.027027027
82	APOE2 #1	APOE2	M	Aged	15.2	18.43333333	3.233333333	CA1	7	39	32	86	36	35	30	26	93.75	5.571428571	4.571428571	12.28571429	5.142857143	5	4.285714286	3.714285714	0	0	0	0	#DIV/0!	0	0
82	APOE2 #1	APOE2	M	Aged	15.2	18.43333333	3.233333333	ECSuper	7	331	218	1896	274	273	176	168	80.73394495	47.28571429	31.14285714	270.8571429	39.14285714	39	25.14285714	24	1	0.142857143	0.004587156	0.458715596	218	0.005681818	0.568181818
82	APOE2 #1	APOE2	M	Aged	15.2	18.43333333	3.233333333	ECDeep	7	100	77	345	60	60	49	47	63.63636364	14.28571429	11	49.28571429	8.571428571	8.571428571	7	6.714285714	1	0.142857143	0.012987013	1.298701299	77	0.020408163	2.040816327
82	APOE2 #1	APOE2	M	Aged	15.2	18.43333333	3.233333333	Total	7	1744	1199	4777	1468	1467	1017	982	84.8206839	249.1428571	171.2857143	682.4285714	209.7142857	209.5714286	145.2857143	140.2857143	9	1.285714286	0.007506255	0.750625521	133.2222222	0.008849558	0.884955752
84	APOE KO #8	APOEKO	M	Aged	15.3	18.46666667	3.166666667	ECTotal	6	299	173	1535	193	197	116	107	67.05202312	49.83333333	28.83333333	255.8333333	32.16666667	32.83333333	19.33333333	17.83333333	0	0	0	0	#DIV/0!	0	0
84	APOE KO #8	APOEKO	M	Aged	15.3	18.46666667	3.166666667	DG	6	510	302	890	420	413	254	242	84.10596026	85	50.33333333	148.3333333	70	68.83333333	42.33333333	40.33333333	0	0	0	0	#DIV/0!	0	0
84	APOE KO #8	APOEKO	M	Aged	15.3	18.46666667	3.166666667	CA23	6	113	32	592	108	95	29	34	90.625	18.83333333	5.333333333	98.66666667	18	15.83333333	4.833333333	5.666666667	2	0.333333333	0.0625	6.25	16	0.068965517	6.896551724
84	APOE KO #8	APOEKO	M	Aged	15.3	18.46666667	3.166666667	CA1	6	6	4	105	5	4	4	4	100	1	0.666666667	17.5	0.833333333	0.666666667	0.666666667	0.666666667	0	0	0	0	#DIV/0!	0	0
84	APOE KO #8	APOEKO	M	Aged	15.3	18.46666667	3.166666667	ECSuper	6	172	95	1081	127	133	74	66	77.89473684	28.66666667	15.83333333	180.1666667	21.16666667	22.16666667	12.33333333	11	0	0	0	0	#DIV/0!	0	0
84	APOE KO #8	APOEKO	M	Aged	15.3	18.46666667	3.166666667	ECDeep	6	127	78	454	66	64	42	41	53.84615385	21.16666667	13	75.66666667	11	10.66666667	7	6.833333333	0	0	0	0	#DIV/0!	0	0
84	APOE KO #8	APOEKO	M	Aged	15.3	18.46666667	3.166666667	Total	6	928	511	3122	726	709	403	387	78.86497065	154.6666667	85.16666667	520.3333333	121	118.1666667	67.16666667	64.5	2	0.333333333	0.003913894	0.391389432	255.5	0.004962779	0.496277916
85	APOE3 #2	APOE3	M	Aged	15.23333333	18.43333333	3.2	ECTotal	6	2038	1186	5998	1595	1569	892	812	75.21079258	339.6666667	197.6666667	999.6666667	265.8333333	261.5	148.6666667	135.3333333	2	0.333333333	0.001686341	0.168634064	593	0.002242152	0.224215247
85	APOE3 #2	APOE3	M	Aged	15.23333333	18.43333333	3.2	DG	6	477	348	680	318	335	239	220	68.67816092	79.5	58	113.3333333	53	55.83333333	39.83333333	36.66666667	2	0.333333333	0.005747126	0.574712644	174	0.008368201	0.836820084
85	APOE3 #2	APOE3	M	Aged	15.23333333	18.43333333	3.2	CA23	6	19	11	126	8	8	4	3	36.36363636	3.166666667	1.833333333	21	1.333333333	1.333333333	0.666666667	0.5	0	0	0	0	#DIV/0!	0	0
85	APOE3 #2	APOE3	M	Aged	15.23333333	18.43333333	3.2	CA1	6	4	4	9	3	3	3	2	75	0.666666667	0.666666667	1.5	0.5	0.5	0.5	0.333333333	0	0	0	0	#DIV/0!	0	0
85	APOE3 #2	APOE3	M	Aged	15.23333333	18.43333333	3.2	ECSuper	6	1992	1144	5839	1575	1547	874	794	76.3986014	332	190.6666667	973.1666667	262.5	257.8333333	145.6666667	132.3333333	2	0.333333333	0.001748252	0.174825175	572	0.00228833	0.228832952
85	APOE3 #2	APOE3	M	Aged	15.23333333	18.43333333	3.2	ECDeep	6	46	42	159	20	22	18	18	42.85714286	7.666666667	7	26.5	3.333333333	3.666666667	3	3	0	0	0	0	#DIV/0!	0	0
85	APOE3 #2	APOE3	M	Aged	15.23333333	18.43333333	3.2	Total	6	2538	1549	6813	1924	1915	1138	1037	73.46675274	423	258.1666667	1135.5	320.6666667	319.1666667	189.6666667	172.8333333	4	0.666666667	0.002582311	0.258231117	387.25	0.003514938	0.351493849
87	APOE2 #5	APOE2	M	Aged	15.3	18.5	3.2	ECTotal	9	2429	1347	7923	1975	1876	1052	1020	78.09948033	269.8888889	149.6666667	880.3333333	219.4444444	208.4444444	116.8888889	113.3333333	6	0.666666667	0.004454343	0.445434298	224.5	0.005703422	0.570342205
87	APOE2 #5	APOE2	M	Aged	15.3	18.5	3.2	DG	9	677	437	942	538	566	356	342	81.46453089	75.22222222	48.55555556	104.6666667	59.77777778	62.88888889	39.55555556	38	0	0	0	0	#DIV/0!	0	0
87	APOE2 #5	APOE2	M	Aged	15.3	18.5	3.2	CA23	9	42	13	270	34	34	10	16	76.92307692	4.666666667	1.444444444	30	3.777777778	3.777777778	1.111111111	1.777777778	0	0	0	0	#DIV/0!	0	0
87	APOE2 #5	APOE2	M	Aged	15.3	18.5	3.2	CA1	9	35	19	122	32	36	17	22	89.47368421	3.888888889	2.111111111	13.55555556	3.555555556	4	1.888888889	2.444444444	0	0	0	0	#DIV/0!	0	0
87	APOE2 #5	APOE2	M	Aged	15.3	18.5	3.2	ECSuper	9	2250	1222	7266	1880	1771	985	949	80.60556465	250	135.7777778	807.3333333	208.8888889	196.7777778	109.4444444	105.4444444	6	0.666666667	0.004909984	0.490998363	203.6666667	0.006091371	0.609137056
87	APOE2 #5	APOE2	M	Aged	15.3	18.5	3.2	ECDeep	9	179	125	657	95	105	67	71	53.6	19.88888889	13.88888889	73	10.55555556	11.66666667	7.444444444	7.888888889	0	0	0	0	#DIV/0!	0	0
87	APOE2 #5	APOE2	M	Aged	15.3	18.5	3.2	Total	9	3183	1816	9257	2579	2512	1435	1400	79.01982379	353.6666667	201.7777778	1028.555556	286.5555556	279.1111111	159.4444444	155.5555556	6	0.666666667	0.003303965	0.330396476	302.6666667	0.004181185	0.418118467
88	APOE2 #25	APOE2	F	Aged	15.8	19.03333333	3.233333333	ECTotal	8	43	19	286	33	33	13	17	68.42105263	5.375	2.375	35.75	4.125	4.125	1.625	2.125	0	0	0	0	#DIV/0!	0	0
88	APOE2 #25	APOE2	F	Aged	15.8	19.03333333	3.233333333	DG	8	16	10	98	5	6	5	3	50	2	1.25	12.25	0.625	0.75	0.625	0.375	0	0	0	0	#DIV/0!	0	0
88	APOE2 #25	APOE2	F	Aged	15.8	19.03333333	3.233333333	CA23	8	9	7	56	9	5	7	3	100	1.125	0.875	7	1.125	0.625	0.875	0.375	0	0	0	0	#DIV/0!	0	0
88	APOE2 #25	APOE2	F	Aged	15.8	19.03333333	3.233333333	CA1	8	5	2	1	0	0	0	0	0	0.625	0.25	0.125	0	0	0	0	0	0	0	0	#DIV/0!	#DIV/0!	#DIV/0!
88	APOE2 #25	APOE2	F	Aged	15.8	19.03333333	3.233333333	ECSuper	8	40	17	280	33	33	13	17	76.47058824	5	2.125	35	4.125	4.125	1.625	2.125	0	0	0	0	#DIV/0!	0	0
88	APOE2 #25	APOE2	F	Aged	15.8	19.03333333	3.233333333	ECDeep	8	3	2	6	0	0	0	0	0	0.375	0.25	0.75	0	0	0	0	0	0	0	0	#DIV/0!	#DIV/0!	#DIV/0!
88	APOE2 #25	APOE2	F	Aged	15.8	19.03333333	3.233333333	Total	8	73	38	441	47	44	25	23	65.78947368	9.125	4.75	55.125	5.875	5.5	3.125	2.875	0	0	0	0	#DIV/0!	0	0
93	APOE2 #3	APOE2	M	Aged	15.26666667	18.46666667	3.2	ECTotal	8	1496	588	3268	1051	1072	441	398	75	187	73.5	408.5	131.375	134	55.125	49.75	1	0.125	0.00170068	0.170068027	588	0.002267574	0.22675737
93	APOE2 #3	APOE2	M	Aged	15.26666667	18.46666667	3.2	DG	8	187	91	156	105	112	60	63	65.93406593	23.375	11.375	19.5	13.125	14	7.5	7.875	0	0	0	0	#DIV/0!	0	0
93	APOE2 #3	APOE2	M	Aged	15.26666667	18.46666667	3.2	CA23	8	3	2	5	3	3	2	3	100	0.375	0.25	0.625	0.375	0.375	0.25	0.375	0	0	0	0	#DIV/0!	0	0
93	APOE2 #3	APOE2	M	Aged	15.26666667	18.46666667	3.2	CA1	8	51	35	86	42	44	28	29	80	6.375	4.375	10.75	5.25	5.5	3.5	3.625	0	0	0	0	#DIV/0!	0	0
93	APOE2 #3	APOE2	M	Aged	15.26666667	18.46666667	3.2	ECSuper	8	1319	506	2987	981	1007	396	357	78.26086957	164.875	63.25	373.375	122.625	125.875	49.5	44.625	1	0.125	0.001976285	0.197628458	506	0.002525253	0.252525253
93	APOE2 #3	APOE2	M	Aged	15.26666667	18.46666667	3.2	ECDeep	8	177	82	281	70	65	45	41	54.87804878	22.125	10.25	35.125	8.75	8.125	5.625	5.125	0	0	0	0	#DIV/0!	0	0
93	APOE2 #3	APOE2	M	Aged	15.26666667	18.46666667	3.2	Total	8	1737	716	3515	1201	1231	531	493	74.16201117	217.125	89.5	439.375	150.125	153.875	66.375	61.625	1	0.125	0.001396648	0.139664804	716	0.001883239	0.188323917
94	APOE4 #6	APOE4	F	Aged	15.26666667	18.46666667	3.2	ECTotal	5	437	238	2739	335	312	169	163	71.00840336	87.4	47.6	547.8	67	62.4	33.8	32.6	0	0	0	0	#DIV/0!	0	0
94	APOE4 #6	APOE4	F	Aged	15.26666667	18.46666667	3.2	DG	5	0	0	57	0	0	0	0	#DIV/0!	0	0	11.4	0	0	0	0	0	0	#DIV/0!	#DIV/0!	#DIV/0!	#DIV/0!	#DIV/0!
94	APOE4 #6	APOE4	F	Aged	15.26666667	18.46666667	3.2	CA23	5	1	0	162	0	0	0	0	#DIV/0!	0.2	0	32.4	0	0	0	0	0	0	#DIV/0!	#DIV/0!	#DIV/0!	#DIV/0!	#DIV/0!
94	APOE4 #6	APOE4	F	Aged	15.26666667	18.46666667	3.2	CA1	5	13	8	170	9	8	5	4	62.5	2.6	1.6	34	1.8	1.6	1	0.8	0	0	0	0	#DIV/0!	0	0
94	APOE4 #6	APOE4	F	Aged	15.26666667	18.46666667	3.2	ECSuper	5	257	114	2076	198	182	80	83	70.1754386	51.4	22.8	415.2	39.6	36.4	16	16.6	0	0	0	0	#DIV/0!	0	0
94	APOE4 #6	APOE4	F	Aged	15.26666667	18.46666667	3.2	ECDeep	5	180	124	663	137	130	89	80	71.77419355	36	24.8	132.6	27.4	26	17.8	16	0	0	0	0	#DIV/0!	0	0
94	APOE4 #6	APOE4	F	Aged	15.26666667	18.46666667	3.2	Total	5	451	246	3128	344	320	174	167	70.73170732	90.2	49.2	625.6	68.8	64	34.8	33.4	0	0	0	0	#DIV/0!	0	0
95	APOE KO #2	APOEKO	M	Aged	15.23333333	18.43333333	3.2	ECTotal	5	885	486	3180	746	687	396	384	81.48148148	177	97.2	636	149.2	137.4	79.2	76.8	1	0.2	0.002057613	0.205761317	486	0.002525253	0.252525253
95	APOE KO #2	APOEKO	M	Aged	15.23333333	18.43333333	3.2	DG	5	313	185	474	239	289	144	155	77.83783784	62.6	37	94.8	47.8	57.8	28.8	31	0	0	0	0	#DIV/0!	0	0
95	APOE KO #2	APOEKO	M	Aged	15.23333333	18.43333333	3.2	CA23	5	2	0	76	1	1	0	0	#DIV/0!	0.4	0	15.2	0.2	0.2	0	0	0	0	#DIV/0!	#DIV/0!	#DIV/0!	#DIV/0!	#DIV/0!
95	APOE KO #2	APOEKO	M	Aged	15.23333333	18.43333333	3.2	CA1	5	0	0	6	0	0	0	0	#DIV/0!	0	0	1.2	0	0	0	0	0	0	#DIV/0!	#DIV/0!	#DIV/0!	#DIV/0!	#DIV/0!
95	APOE KO #2	APOEKO	M	Aged	15.23333333	18.43333333	3.2	ECSuper	5	755	387	2749	642	589	319	312	82.42894057	151	77.4	549.8	128.4	117.8	63.8	62.4	1	0.2	0.002583979	0.258397933	387	0.003134796	0.313479624
95	APOE KO #2	APOEKO	M	Aged	15.23333333	18.43333333	3.2	ECDeep	5	130	99	431	104	98	77	72	77.77777778	26	19.8	86.2	20.8	19.6	15.4	14.4	0	0	0	0	#DIV/0!	0	0
95	APOE KO #2	APOEKO	M	Aged	15.23333333	18.43333333	3.2	Total	5	1200	671	3736	986	977	540	539	80.47690015	240	134.2	747.2	197.2	195.4	108	107.8	1	0.2	0.001490313	0.149031297	671	0.001851852	0.185185185
97	APOE KO #10	APOEKO	F	Aged	15.4	18.6	3.2	ECTotal	6	332	153	1866	241	245	113	108	73.85620915	55.33333333	25.5	311	40.16666667	40.83333333	18.83333333	18	1	0.166666667	0.006535948	0.653594771	153	0.008849558	0.884955752
97	APOE KO #10	APOEKO	F	Aged	15.4	18.6	3.2	DG	6	208	97	356	167	173	88	82	90.72164948	34.66666667	16.16666667	59.33333333	27.83333333	28.83333333	14.66666667	13.66666667	0	0	0	0	#DIV/0!	0	0
97	APOE KO #10	APOEKO	F	Aged	15.4	18.6	3.2	CA23	6	8	2	221	7	7	1	2	50	1.333333333	0.333333333	36.83333333	1.166666667	1.166666667	0.166666667	0.333333333	0	0	0	0	#DIV/0!	0	0
97	APOE KO #10	APOEKO	F	Aged	15.4	18.6	3.2	CA1	6	44	15	145	28	28	10	9	66.66666667	7.333333333	2.5	24.16666667	4.666666667	4.666666667	1.666666667	1.5	0	0	0	0	#DIV/0!	0	0
97	APOE KO #10	APOEKO	F	Aged	15.4	18.6	3.2	ECSuper	6	117	50	1043	81	78	37	38	74	19.5	8.333333333	173.8333333	13.5	13	6.166666667	6.333333333	0	0	0	0	#DIV/0!	0	0
97	APOE KO #10	APOEKO	F	Aged	15.4	18.6	3.2	ECDeep	6	215	103	823	160	167	76	70	73.78640777	35.83333333	17.16666667	137.1666667	26.66666667	27.83333333	12.66666667	11.66666667	1	0.166666667	0.009708738	0.970873786	103	0.013157895	1.315789474
97	APOE KO #10	APOEKO	F	Aged	15.4	18.6	3.2	Total	6	592	267	2588	443	453	212	201	79.40074906	98.66666667	44.5	431.3333333	73.83333333	75.5	35.33333333	33.5	1	0.166666667	0.003745318	0.374531835	267	0.004716981	0.471698113
27	APOE2 #143	APOE2	M	Adult	5.6	8.8	3.2	ECTotal	6	128	33	902	88	83	24	23	72.72727273	21.33333333	5.5	150.3333333	14.66666667	13.83333333	4	3.833333333	2	0.333333333	0.060606061	6.060606061	16.5	0.083333333	8.333333333
27	APOE2 #143	APOE2	M	Adult	5.6	8.8	3.2	DG	6	9	6	29	7	10	5	5	83.33333333	1.5	1	4.833333333	1.166666667	1.666666667	0.833333333	0.833333333	0	0	0	0	#DIV/0!	0	0
27	APOE2 #143	APOE2	M	Adult	5.6	8.8	3.2	CA23	6	0	0	30	0	0	0	0	#DIV/0!	0	0	5	0	0	0	0	0	0	#DIV/0!	#DIV/0!	#DIV/0!	#DIV/0!	#DIV/0!
27	APOE2 #143	APOE2	M	Adult	5.6	8.8	3.2	CA1	6	0	0	32	0	0	0	0	#DIV/0!	0	0	5.333333333	0	0	0	0	0	0	#DIV/0!	#DIV/0!	#DIV/0!	#DIV/0!	#DIV/0!
27	APOE2 #143	APOE2	M	Adult	5.6	8.8	3.2	ECSuper	6	81	13	586	56	51	10	11	76.92307692	13.5	2.166666667	97.66666667	9.333333333	8.5	1.666666667	1.833333333	2	0.333333333	0.153846154	15.38461538	6.5	0.2	20
27	APOE2 #143	APOE2	M	Adult	5.6	8.8	3.2	ECDeep	6	47	20	316	32	32	14	12	70	7.833333333	3.333333333	52.66666667	5.333333333	5.333333333	2.333333333	2	0	0	0	0	#DIV/0!	0	0
27	APOE2 #143	APOE2	M	Adult	5.6	8.8	3.2	Total	6	137	39	993	95	93	29	28	74.35897436	22.83333333	6.5	165.5	15.83333333	15.5	4.833333333	4.666666667	2	0.333333333	0.051282051	5.128205128	19.5	0.068965517	6.896551724
28	APOE2 #144	APOE2	M	Adult	5.6	8.8	3.2	ECTotal	7	178	38	1577	144	151	28	22	73.68421053	25.42857143	5.428571429	225.2857143	20.57142857	21.57142857	4	3.142857143	2	0.285714286	0.052631579	5.263157895	19	0.071428571	7.142857143
28	APOE2 #144	APOE2	M	Adult	5.6	8.8	3.2	DG	7	0	0	77	0	0	0	0	#DIV/0!	0	0	11	0	0	0	0	0	0	#DIV/0!	#DIV/0!	#DIV/0!	#DIV/0!	#DIV/0!
28	APOE2 #144	APOE2	M	Adult	5.6	8.8	3.2	CA23	7	1	1	112	1	1	1	1	100	0.142857143	0.142857143	16	0.142857143	0.142857143	0.142857143	0.142857143	0	0	0	0	#DIV/0!	0	0
28	APOE2 #144	APOE2	M	Adult	5.6	8.8	3.2	CA1	7	2	2	126	2	2	2	2	100	0.285714286	0.285714286	18	0.285714286	0.285714286	0.285714286	0.285714286	0	0	0	0	#DIV/0!	0	0
28	APOE2 #144	APOE2	M	Adult	5.6	8.8	3.2	ECSuper	7	155	32	1438	131	132	25	18	78.125	22.14285714	4.571428571	205.4285714	18.71428571	18.85714286	3.571428571	2.571428571	2	0.285714286	0.0625	6.25	16	0.08	8
28	APOE2 #144	APOE2	M	Adult	5.6	8.8	3.2	ECDeep	7	23	6	139	13	19	3	4	50	3.285714286	0.857142857	19.85714286	1.857142857	2.714285714	0.428571429	0.571428571	0	0	0	0	#DIV/0!	0	0
28	APOE2 #144	APOE2	M	Adult	5.6	8.8	3.2	Total	7	181	41	1892	147	154	31	25	75.6097561	25.85714286	5.857142857	270.2857143	21	22	4.428571429	3.571428571	2	0.285714286	0.048780488	4.87804878	20.5	0.064516129	6.451612903
29	APOE KO #72	APOEKO	M	Adult	5.8	9	3.2	ECTotal	6	12	10	371	5	5	4	4	40	2	1.666666667	61.83333333	0.833333333	0.833333333	0.666666667	0.666666667	0	0	0	0	#DIV/0!	0	0
29	APOE KO #72	APOEKO	M	Adult	5.8	9	3.2	DG	6	2	1	47	2	2	1	1	100	0.333333333	0.166666667	7.833333333	0.333333333	0.333333333	0.166666667	0.166666667	0	0	0	0	#DIV/0!	0	0
29	APOE KO #72	APOEKO	M	Adult	5.8	9	3.2	CA23	6	1	0	149	0	0	0	0	#DIV/0!	0.166666667	0	24.83333333	0	0	0	0	0	0	#DIV/0!	#DIV/0!	#DIV/0!	#DIV/0!	#DIV/0!
29	APOE KO #72	APOEKO	M	Adult	5.8	9	3.2	CA1	6	0	0	79	0	0	0	0	#DIV/0!	0	0	13.16666667	0	0	0	0	0	0	#DIV/0!	#DIV/0!	#DIV/0!	#DIV/0!	#DIV/0!
29	APOE KO #72	APOEKO	M	Adult	5.8	9	3.2	ECSuper	6	9	8	291	4	4	4	4	50	1.5	1.333333333	48.5	0.666666667	0.666666667	0.666666667	0.666666667	0	0	0	0	#DIV/0!	0	0
29	APOE KO #72	APOEKO	M	Adult	5.8	9	3.2	ECDeep	6	3	2	80	1	1	0	0	0	0.5	0.333333333	13.33333333	0.166666667	0.166666667	0	0	0	0	0	0	#DIV/0!	#DIV/0!	#DIV/0!
29	APOE KO #72	APOEKO	M	Adult	5.8	9	3.2	Total	6	15	11	646	7	7	5	5	45.45454545	2.5	1.833333333	107.6666667	1.166666667	1.166666667	0.833333333	0.833333333	0	0	0	0	#DIV/0!	0	0
61	APOE3 #3	APOE3	M	Aged	15.26666667	18.46666667	3.2	ECTotal	6	1183	427	2029	958	918	339	306	79.3911007	197.1666667	71.16666667	338.1666667	159.6666667	153	56.5	51	3	0.5	0.007025761	0.702576112	142.3333333	0.008849558	0.884955752
61	APOE3 #3	APOE3	M	Aged	15.26666667	18.46666667	3.2	DG	6	15	15	18	11	16	11	16	73.33333333	2.5	2.5	3	1.833333333	2.666666667	1.833333333	2.666666667	0	0	0	0	#DIV/0!	0	0
61	APOE3 #3	APOE3	M	Aged	15.26666667	18.46666667	3.2	CA23	6	8	7	16	7	14	7	14	100	1.333333333	1.166666667	2.666666667	1.166666667	2.333333333	1.166666667	2.333333333	0	0	0	0	#DIV/0!	0	0
61	APOE3 #3	APOE3	M	Aged	15.26666667	18.46666667	3.2	CA1	6	0	0	0	0	0	0	0	#DIV/0!	0	0	0	0	0	0	0	0	0	#DIV/0!	#DIV/0!	#DIV/0!	#DIV/0!	#DIV/0!
61	APOE3 #3	APOE3	M	Aged	15.26666667	18.46666667	3.2	ECSuper	6	1173	424	2020	952	913	337	305	79.48113208	195.5	70.66666667	336.6666667	158.6666667	152.1666667	56.16666667	50.83333333	3	0.5	0.007075472	0.70754717	141.3333333	0.008902077	0.890207715
61	APOE3 #3	APOE3	M	Aged	15.26666667	18.46666667	3.2	ECDeep	6	10	3	9	6	5	2	1	66.66666667	1.666666667	0.5	1.5	1	0.833333333	0.333333333	0.166666667	0	0	0	0	#DIV/0!	0	0
61	APOE3 #3	APOE3	M	Aged	15.26666667	18.46666667	3.2	Total	6	1206	449	2063	976	948	357	336	79.51002227	201	74.83333333	343.8333333	162.6666667	158	59.5	56	3	0.5	0.006681514	0.668151448	149.6666667	0.008403361	0.840336134
100	APOE3 #52	APOE3	M	Aged	15.17	18.37	3.2	ECTotal	6	270	122	4061	141	143	71	84	58.19672131	45	20.33333333	676.8333333	23.5	23.83333333	11.83333333	14	2	0.333333333	0.016393443	1.639344262	61	0.028169014	2.816901408
100	APOE3 #52	APOE3	M	Aged	15.17	18.37	3.2	DG	6	20	9	572	6	6	6	6	66.66666667	3.333333333	1.5	95.33333333	1	1	1	1	0	0	0	0	#DIV/0!	0	0
100	APOE3 #52	APOE3	M	Aged	15.17	18.37	3.2	CA23	6	27	6	544	5	6	2	3	33.33333333	4.5	1	90.66666667	0.833333333	1	0.333333333	0.5	0	0	0	0	#DIV/0!	0	0
100	APOE3 #52	APOE3	M	Aged	15.17	18.37	3.2	CA1	6	10	2	437	2	2	1	1	50	1.666666667	0.333333333	72.83333333	0.333333333	0.333333333	0.166666667	0.166666667	0	0	0	0	#DIV/0!	0	0
100	APOE3 #52	APOE3	M	Aged	15.17	18.37	3.2	ECSuper	6	214	90	2846	105	105	49	57	54.44444444	35.66666667	15	474.3333333	17.5	17.5	8.166666667	9.5	1	0.166666667	0.011111111	1.111111111	90	0.020408163	2.040816327
100	APOE3 #52	APOE3	M	Aged	15.17	18.37	3.2	ECDeep	6	56	32	1215	36	38	22	27	68.75	9.333333333	5.333333333	202.5	6	6.333333333	3.666666667	4.5	1	0.166666667	0.03125	3.125	32	0.045454545	4.545454545
100	APOE3 #52	APOE3	M	Aged	15.17	18.37	3.2	Total	6	327	139	5614	154	157	80	94	57.55395683	54.5	23.16666667	935.6666667	25.66666667	26.16666667	13.33333333	15.66666667	2	0.333333333	0.014388489	1.438848921	69.5	0.025	2.5
101	APOE3 #51	APOE3	M	Aged	15.17	18.4	3.23	ECTotal	7	325	142	218	52	62	23	26	16.1971831	46.42857143	20.28571429	31.14285714	7.428571429	8.857142857	3.285714286	3.714285714	0	0	0	0	#DIV/0!	0	0
101	APOE3 #51	APOE3	M	Aged	15.17	18.4	3.23	DG	7	28	11	36	9	12	4	5	36.36363636	4	1.571428571	5.142857143	1.285714286	1.714285714	0.571428571	0.714285714	0	0	0	0	#DIV/0!	0	0
101	APOE3 #51	APOE3	M	Aged	15.17	18.4	3.23	CA23	7	22	9	25	4	5	2	3	22.22222222	3.142857143	1.285714286	3.571428571	0.571428571	0.714285714	0.285714286	0.428571429	0	0	0	0	#DIV/0!	0	0
101	APOE3 #51	APOE3	M	Aged	15.17	18.4	3.23	CA1	7	13	8	32	0	0	0	0	0	1.857142857	1.142857143	4.571428571	0	0	0	0	0	0	0	0	#DIV/0!	#DIV/0!	#DIV/0!
101	APOE3 #51	APOE3	M	Aged	15.17	18.4	3.23	ECSuper	7	317	137	204	51	60	22	25	16.05839416	45.28571429	19.57142857	29.14285714	7.285714286	8.571428571	3.142857143	3.571428571	0	0	0	0	#DIV/0!	0	0
101	APOE3 #51	APOE3	M	Aged	15.17	18.4	3.23	ECDeep	7	8	5	14	1	2	1	1	20	1.142857143	0.714285714	2	0.142857143	0.285714286	0.142857143	0.142857143	0	0	0	0	#DIV/0!	0	0
101	APOE3 #51	APOE3	M	Aged	15.17	18.4	3.23	Total	7	388	170	311	65	79	29	34	17.05882353	55.42857143	24.28571429	44.42857143	9.285714286	11.28571429	4.142857143	4.857142857	0	0	0	0	#DIV/0!	0	0
102	APOE3 #56	APOE3	F	Aged	15.2	18.43	3.23	ECTotal	4	210	106	1153	139	153	72	78	67.9245283	52.5	26.5	288.25	34.75	38.25	18	19.5	0	0	0	0	#DIV/0!	0	0
102	APOE3 #56	APOE3	F	Aged	15.2	18.43	3.23	DG	4	17	10	53	12	16	6	7	60	4.25	2.5	13.25	3	4	1.5	1.75	0	0	0	0	#DIV/0!	0	0
102	APOE3 #56	APOE3	F	Aged	15.2	18.43	3.23	CA23	4	20	2	141	8	6	0	0	0	5	0.5	35.25	2	1.5	0	0	0	0	0	0	#DIV/0!	#DIV/0!	#DIV/0!
102	APOE3 #56	APOE3	F	Aged	15.2	18.43	3.23	CA1	4	21	8	186	12	13	4	3	50	5.25	2	46.5	3	3.25	1	0.75	0	0	0	0	#DIV/0!	0	0
102	APOE3 #56	APOE3	F	Aged	15.2	18.43	3.23	ECSuper	4	128	51	592	81	89	33	38	64.70588235	32	12.75	148	20.25	22.25	8.25	9.5	0	0	0	0	#DIV/0!	0	0
102	APOE3 #56	APOE3	F	Aged	15.2	18.43	3.23	ECDeep	4	82	55	561	58	64	39	40	70.90909091	20.5	13.75	140.25	14.5	16	9.75	10	0	0	0	0	#DIV/0!	0	0
102	APOE3 #56	APOE3	F	Aged	15.2	18.43	3.23	Total	4	268	126	1533	171	188	82	88	65.07936508	67	31.5	383.25	42.75	47	20.5	22	0	0	0	0	#DIV/0!	0	0
103	APOE4 #74	APOE4	M	Aged	15.2	18.43	3.23	ECTotal	4	59	21	92	26	33	12	14	57.14285714	14.75	5.25	23	6.5	8.25	3	3.5	0	0	0	0	#DIV/0!	0	0
103	APOE4 #74	APOE4	M	Aged	15.2	18.43	3.23	DG	4	2	1	7	0	0	0	0	0	0.5	0.25	1.75	0	0	0	0	0	0	0	0	#DIV/0!	#DIV/0!	#DIV/0!
103	APOE4 #74	APOE4	M	Aged	15.2	18.43	3.23	CA23	4	9	1	7	0	0	0	0	0	2.25	0.25	1.75	0	0	0	0	0	0	0	0	#DIV/0!	#DIV/0!	#DIV/0!
103	APOE4 #74	APOE4	M	Aged	15.2	18.43	3.23	CA1	4	3	0	2	0	0	0	0	#DIV/0!	0.75	0	0.5	0	0	0	0	0	0	#DIV/0!	#DIV/0!	#DIV/0!	#DIV/0!	#DIV/0!
103	APOE4 #74	APOE4	M	Aged	15.2	18.43	3.23	ECSuper	4	44	14	75	19	24	7	8	50	11	3.5	18.75	4.75	6	1.75	2	0	0	0	0	#DIV/0!	0	0
103	APOE4 #74	APOE4	M	Aged	15.2	18.43	3.23	ECDeep	4	15	7	17	7	9	5	6	71.42857143	3.75	1.75	4.25	1.75	2.25	1.25	1.5	0	0	0	0	#DIV/0!	0	0
103	APOE4 #74	APOE4	M	Aged	15.2	18.43	3.23	Total	4	73	23	108	26	33	12	14	52.17391304	18.25	5.75	27	6.5	8.25	3	3.5	0	0	0	0	#DIV/0!	0	0
104	APOE3 #55	APOE3	F	Aged	15.2	18.43	3.23	ECTotal	7	269	130	1452	93	104	51	43	39.23076923	38.42857143	18.57142857	207.4285714	13.28571429	14.85714286	7.285714286	6.142857143	1	0.142857143	0.007692308	0.769230769	130	0.019607843	1.960784314
104	APOE3 #55	APOE3	F	Aged	15.2	18.43	3.23	DG	7	228	122	375	154	194	81	103	66.39344262	32.57142857	17.42857143	53.57142857	22	27.71428571	11.57142857	14.71428571	2	0.285714286	0.016393443	1.639344262	61	0.024691358	2.469135802
104	APOE3 #55	APOE3	F	Aged	15.2	18.43	3.23	CA23	7	65	18	280	21	24	5	5	27.77777778	9.285714286	2.571428571	40	3	3.428571429	0.714285714	0.714285714	0	0	0	0	#DIV/0!	0	0
104	APOE3 #55	APOE3	F	Aged	15.2	18.43	3.23	CA1	7	9	2	151	4	4	0	0	0	1.285714286	0.285714286	21.57142857	0.571428571	0.571428571	0	0	0	0	0	0	#DIV/0!	#DIV/0!	#DIV/0!
104	APOE3 #55	APOE3	F	Aged	15.2	18.43	3.23	ECSuper	7	200	92	942	59	62	30	25	32.60869565	28.57142857	13.14285714	134.5714286	8.428571429	8.857142857	4.285714286	3.571428571	1	0.142857143	0.010869565	1.086956522	92	0.033333333	3.333333333
104	APOE3 #55	APOE3	F	Aged	15.2	18.43	3.23	ECDeep	7	69	38	510	34	42	21	18	55.26315789	9.857142857	5.428571429	72.85714286	4.857142857	6	3	2.571428571	0	0	0	0	#DIV/0!	0	0
104	APOE3 #55	APOE3	F	Aged	15.2	18.43	3.23	Total	7	571	272	2258	272	326	137	151	50.36764706	81.57142857	38.85714286	322.5714286	38.85714286	46.57142857	19.57142857	21.57142857	3	0.428571429	0.011029412	1.102941176	90.66666667	0.02189781	2.189781022
107	APOE3 #57	APOE3	F	Aged	15.23	18.47	3.24	ECTotal	7	393	200	5223	238	254	124	121	62	56.14285714	28.57142857	746.1428571	34	36.28571429	17.71428571	17.28571429	3	0.428571429	0.015	1.5	66.66666667	0.024193548	2.419354839
107	APOE3 #57	APOE3	F	Aged	15.23	18.47	3.24	DG	7	106	54	632	92	99	50	57	92.59259259	15.14285714	7.714285714	90.28571429	13.14285714	14.14285714	7.142857143	8.142857143	0	0	0	0	#DIV/0!	0	0
107	APOE3 #57	APOE3	F	Aged	15.23	18.47	3.24	CA23	7	4	0	505	0	0	0	0	#DIV/0!	0.571428571	0	72.14285714	0	0	0	0	0	0	#DIV/0!	#DIV/0!	#DIV/0!	#DIV/0!	#DIV/0!
107	APOE3 #57	APOE3	F	Aged	15.23	18.47	3.24	CA1	7	14	3	315	3	3	1	0	33.33333333	2	0.428571429	45	0.428571429	0.428571429	0.142857143	0	0	0	0	0	#DIV/0!	0	0
107	APOE3 #57	APOE3	F	Aged	15.23	18.47	3.24	ECSuper	7	361	184	4310	218	235	116	115	63.04347826	51.57142857	26.28571429	615.7142857	31.14285714	33.57142857	16.57142857	16.42857143	3	0.428571429	0.016304348	1.630434783	61.33333333	0.025862069	2.586206897
107	APOE3 #57	APOE3	F	Aged	15.23	18.47	3.24	ECDeep	7	32	16	913	20	19	8	6	50	4.571428571	2.285714286	130.4285714	2.857142857	2.714285714	1.142857143	0.857142857	0	0	0	0	#DIV/0!	0	0
107	APOE3 #57	APOE3	F	Aged	15.23	18.47	3.24	Total	7	517	257	6675	333	356	175	178	68.09338521	73.85714286	36.71428571	953.5714286	47.57142857	50.85714286	25	25.42857143	3	0.428571429	0.011673152	1.167315175	85.66666667	0.017142857	1.714285714
108	APOE2 #65	APOE2	F	Aged	15.2	18.43	3.23	ECTotal	7	470	232	2222	176	209	100	100	43.10344828	67.14285714	33.14285714	317.4285714	25.14285714	29.85714286	14.28571429	14.28571429	3	0.428571429	0.012931034	1.293103448	77.33333333	0.03	3
108	APOE2 #65	APOE2	F	Aged	15.2	18.43	3.23	DG	7	229	134	644	124	166	79	93	58.95522388	32.71428571	19.14285714	92	17.71428571	23.71428571	11.28571429	13.28571429	1	0.142857143	0.007462687	0.746268657	134	0.012658228	1.265822785
108	APOE2 #65	APOE2	F	Aged	15.2	18.43	3.23	CA23	7	34	4	359	10	11	1	3	25	4.857142857	0.571428571	51.28571429	1.428571429	1.571428571	0.142857143	0.428571429	0	0	0	0	#DIV/0!	0	0
108	APOE2 #65	APOE2	F	Aged	15.2	18.43	3.23	CA1	7	3	1	240	1	1	1	1	100	0.428571429	0.142857143	34.28571429	0.142857143	0.142857143	0.142857143	0.142857143	0	0	0	0	#DIV/0!	0	0
108	APOE2 #65	APOE2	F	Aged	15.2	18.43	3.23	ECSuper	7	454	219	1808	169	201	94	93	42.92237443	64.85714286	31.28571429	258.2857143	24.14285714	28.71428571	13.42857143	13.28571429	3	0.428571429	0.01369863	1.369863014	73	0.031914894	3.191489362
108	APOE2 #65	APOE2	F	Aged	15.2	18.43	3.23	ECDeep	7	16	13	414	7	8	6	7	46.15384615	2.285714286	1.857142857	59.14285714	1	1.142857143	0.857142857	1	0	0	0	0	#DIV/0!	0	0
108	APOE2 #65	APOE2	F	Aged	15.2	18.43	3.23	Total	7	736	371	3465	311	387	181	197	48.78706199	105.1428571	53	495	44.42857143	55.28571429	25.85714286	28.14285714	4	0.571428571	0.010781671	1.078167116	92.75	0.022099448	2.209944751
109	APOE2 #66	APOE2	F	Aged	15.23	18.47	3.24	ECTotal	6	322	159	326	67	75	44	38	27.67295597	53.66666667	26.5	54.33333333	11.16666667	12.5	7.333333333	6.333333333	1	0.166666667	0.006289308	0.628930818	159	0.022727273	2.272727273
109	APOE2 #66	APOE2	F	Aged	15.23	18.47	3.24	DG	6	7	5	63	2	4	2	3	40	1.166666667	0.833333333	10.5	0.333333333	0.666666667	0.333333333	0.5	1	0.166666667	0.2	20	5	0.5	50
109	APOE2 #66	APOE2	F	Aged	15.23	18.47	3.24	CA23	6	1	1	111	0	0	0	0	0	0.166666667	0.166666667	18.5	0	0	0	0	2	0.333333333	2	200	0.5	#DIV/0!	#DIV/0!
109	APOE2 #66	APOE2	F	Aged	15.23	18.47	3.24	CA1	6	0	0	65	0	0	0	0	#DIV/0!	0	0	10.83333333	0	0	0	0	0	0	#DIV/0!	#DIV/0!	#DIV/0!	#DIV/0!	#DIV/0!
109	APOE2 #66	APOE2	F	Aged	15.23	18.47	3.24	ECSuper	6	300	143	304	62	69	40	34	27.97202797	50	23.83333333	50.66666667	10.33333333	11.5	6.666666667	5.666666667	1	0.166666667	0.006993007	0.699300699	143	0.025	2.5
109	APOE2 #66	APOE2	F	Aged	15.23	18.47	3.24	ECDeep	6	22	16	22	5	6	4	4	25	3.666666667	2.666666667	3.666666667	0.833333333	1	0.666666667	0.666666667	0	0	0	0	#DIV/0!	0	0
109	APOE2 #66	APOE2	F	Aged	15.23	18.47	3.24	Total	6	330	165	565	69	79	46	41	27.87878788	55	27.5	94.16666667	11.5	13.16666667	7.666666667	6.833333333	4	0.666666667	0.024242424	2.424242424	41.25	0.086956522	8.695652174
110	APOE4 #75	APOE4	M	Aged	15.2	18.43	3.23	ECTotal	6	149	81	5492	107	108	63	67	77.77777778	24.83333333	13.5	915.3333333	17.83333333	18	10.5	11.16666667	1	0.166666667	0.012345679	1.234567901	81	0.015873016	1.587301587
110	APOE4 #75	APOE4	M	Aged	15.2	18.43	3.23	DG	6	9	4	644	0	0	0	0	0	1.5	0.666666667	107.3333333	0	0	0	0	0	0	0	0	#DIV/0!	#DIV/0!	#DIV/0!
110	APOE4 #75	APOE4	M	Aged	15.2	18.43	3.23	CA23	6	3	1	666	0	0	0	0	0	0.5	0.166666667	111	0	0	0	0	0	0	0	0	#DIV/0!	#DIV/0!	#DIV/0!
110	APOE4 #75	APOE4	M	Aged	15.2	18.43	3.23	CA1	6	2	1	597	0	0	0	0	0	0.333333333	0.166666667	99.5	0	0	0	0	0	0	0	0	#DIV/0!	#DIV/0!	#DIV/0!
110	APOE4 #75	APOE4	M	Aged	15.2	18.43	3.23	ECSuper	6	68	33	3666	31	33	18	18	54.54545455	11.33333333	5.5	611	5.166666667	5.5	3	3	0	0	0	0	#DIV/0!	0	0
110	APOE4 #75	APOE4	M	Aged	15.2	18.43	3.23	ECDeep	6	81	48	1826	76	75	45	49	93.75	13.5	8	304.3333333	12.66666667	12.5	7.5	8.166666667	1	0.166666667	0.020833333	2.083333333	48	0.022222222	2.222222222
110	APOE4 #75	APOE4	M	Aged	15.2	18.43	3.23	Total	6	163	87	7399	107	108	63	67	72.4137931	27.16666667	14.5	1233.166667	17.83333333	18	10.5	11.16666667	1	0.166666667	0.011494253	1.149425287	87	0.015873016	1.587301587
111	APOE3 #53	APOE3	M	Aged	15.2	18.43	3.23	ECTotal	7	453	228	5264	214	232	110	106	48.24561404	64.71428571	32.57142857	752	30.57142857	33.14285714	15.71428571	15.14285714	7	1	0.030701754	3.070175439	32.57142857	0.063636364	6.363636364
111	APOE3 #53	APOE3	M	Aged	15.2	18.43	3.23	DG	7	119	71	598	98	110	58	72	81.69014085	17	10.14285714	85.42857143	14	15.71428571	8.285714286	10.28571429	0	0	0	0	#DIV/0!	0	0
111	APOE3 #53	APOE3	M	Aged	15.2	18.43	3.23	CA23	7	14	8	442	4	6	2	2	25	2	1.142857143	63.14285714	0.571428571	0.857142857	0.285714286	0.285714286	0	0	0	0	#DIV/0!	0	0
111	APOE3 #53	APOE3	M	Aged	15.2	18.43	3.23	CA1	7	2	1	482	0	0	0	0	0	0.285714286	0.142857143	68.85714286	0	0	0	0	0	0	0	0	#DIV/0!	#DIV/0!	#DIV/0!
111	APOE3 #53	APOE3	M	Aged	15.2	18.43	3.23	ECSuper	7	444	222	4573	206	224	105	102	47.2972973	63.42857143	31.71428571	653.2857143	29.42857143	32	15	14.57142857	7	1	0.031531532	3.153153153	31.71428571	0.066666667	6.666666667
111	APOE3 #53	APOE3	M	Aged	15.2	18.43	3.23	ECDeep	7	9	6	691	8	8	5	4	83.33333333	1.285714286	0.857142857	98.71428571	1.142857143	1.142857143	0.714285714	0.571428571	0	0	0	0	#DIV/0!	0	0
111	APOE3 #53	APOE3	M	Aged	15.2	18.43	3.23	Total	7	588	308	6786	316	348	170	180	55.19480519	84	44	969.4285714	45.14285714	49.71428571	24.28571429	25.71428571	7	1	0.022727273	2.272727273	44	0.041176471	4.117647059
30	APOE2 #146	APOE2	M	Adult	5.67	8.87	3.2	ECTotal	7	322	170	476	172	192	85	77	50	46	24.28571429	68	24.57142857	27.42857143	12.14285714	11	5	0.714285714	0.029411765	2.941176471	34	0.058823529	5.882352941
30	APOE2 #146	APOE2	M	Adult	5.67	8.87	3.2	DG	7	34	20	68	8	11	8	10	40	4.857142857	2.857142857	9.714285714	1.142857143	1.571428571	1.142857143	1.428571429	0	0	0	0	#DIV/0!	0	0
30	APOE2 #146	APOE2	M	Adult	5.67	8.87	3.2	CA23	7	8	2	53	4	4	1	1	50	1.142857143	0.285714286	7.571428571	0.571428571	0.571428571	0.142857143	0.142857143	0	0	0	0	#DIV/0!	0	0
30	APOE2 #146	APOE2	M	Adult	5.67	8.87	3.2	CA1	7	19	8	71	5	5	3	3	37.5	2.714285714	1.142857143	10.14285714	0.714285714	0.714285714	0.428571429	0.428571429	0	0	0	0	#DIV/0!	0	0
30	APOE2 #146	APOE2	M	Adult	5.67	8.87	3.2	ECSuper	7	279	137	432	153	173	72	70	52.55474453	39.85714286	19.57142857	61.71428571	21.85714286	24.71428571	10.28571429	10	5	0.714285714	0.03649635	3.649635036	27.4	0.069444444	6.944444444
30	APOE2 #146	APOE2	M	Adult	5.67	8.87	3.2	ECDeep	7	43	33	44	19	19	13	7	39.39393939	6.142857143	4.714285714	6.285714286	2.714285714	2.714285714	1.857142857	1	0	0	0	0	#DIV/0!	0	0
30	APOE2 #146	APOE2	M	Adult	5.67	8.87	3.2	Total	7	383	200	668	189	212	97	91	48.5	54.71428571	28.57142857	95.42857143	27	30.28571429	13.85714286	13	5	0.714285714	0.025	2.5	40	0.051546392	5.154639175
31	APOE KO #70	APOEKO	M	Adult	5.77	8.97	3.2	ECTotal	4	50	25	1512	42	47	22	20	88	12.5	6.25	378	10.5	11.75	5.5	5	0	0	0	0	#DIV/0!	0	0
31	APOE KO #70	APOEKO	M	Adult	5.77	8.97	3.2	DG	4	4	1	344	3	3	1	1	100	1	0.25	86	0.75	0.75	0.25	0.25	0	0	0	0	#DIV/0!	0	0
31	APOE KO #70	APOEKO	M	Adult	5.77	8.97	3.2	CA23	4	4	0	350	3	3	0	0	#DIV/0!	1	0	87.5	0.75	0.75	0	0	0	0	#DIV/0!	#DIV/0!	#DIV/0!	#DIV/0!	#DIV/0!
31	APOE KO #70	APOEKO	M	Adult	5.77	8.97	3.2	CA1	4	3	0	236	0	0	0	0	#DIV/0!	0.75	0	59	0	0	0	0	0	0	#DIV/0!	#DIV/0!	#DIV/0!	#DIV/0!	#DIV/0!
31	APOE KO #70	APOEKO	M	Adult	5.77	8.97	3.2	ECSuper	4	44	20	1261	37	41	17	14	85	11	5	315.25	9.25	10.25	4.25	3.5	0	0	0	0	#DIV/0!	0	0
31	APOE KO #70	APOEKO	M	Adult	5.77	8.97	3.2	ECDeep	4	6	5	251	5	6	5	6	100	1.5	1.25	62.75	1.25	1.5	1.25	1.5	0	0	0	0	#DIV/0!	0	0
31	APOE KO #70	APOEKO	M	Adult	5.77	8.97	3.2	Total	4	61	26	2442	48	53	23	21	88.46153846	15.25	6.5	610.5	12	13.25	5.75	5.25	0	0	0	0	#DIV/0!	0	0
32	APOE KO #71	APOEKO	M	Adult	5.77	8.97	3.2	ECTotal	3	15	7	1786	12	13	6	7	85.71428571	5	2.333333333	595.3333333	4	4.333333333	2	2.333333333	0	0	0	0	#DIV/0!	0	0
32	APOE KO #71	APOEKO	M	Adult	5.77	8.97	3.2	DG	3	2	1	416	1	1	1	1	100	0.666666667	0.333333333	138.6666667	0.333333333	0.333333333	0.333333333	0.333333333	0	0	0	0	#DIV/0!	0	0
32	APOE KO #71	APOEKO	M	Adult	5.77	8.97	3.2	CA23	3	0	0	597	0	0	0	0	#DIV/0!	0	0	199	0	0	0	0	0	0	#DIV/0!	#DIV/0!	#DIV/0!	#DIV/0!	#DIV/0!
32	APOE KO #71	APOEKO	M	Adult	5.77	8.97	3.2	CA1	3	0	0	268	0	0	0	0	#DIV/0!	0	0	89.33333333	0	0	0	0	0	0	#DIV/0!	#DIV/0!	#DIV/0!	#DIV/0!	#DIV/0!
32	APOE KO #71	APOEKO	M	Adult	5.77	8.97	3.2	ECSuper	3	13	7	1501	10	11	6	5	85.71428571	4.333333333	2.333333333	500.3333333	3.333333333	3.666666667	2	1.666666667	0	0	0	0	#DIV/0!	0	0
32	APOE KO #71	APOEKO	M	Adult	5.77	8.97	3.2	ECDeep	3	2	0	285	2	2	0	2	#DIV/0!	0.666666667	0	95	0.666666667	0.666666667	0	0.666666667	0	0	#DIV/0!	#DIV/0!	#DIV/0!	#DIV/0!	#DIV/0!
32	APOE KO #71	APOEKO	M	Adult	5.77	8.97	3.2	Total	3	17	8	3067	13	14	7	8	87.5	5.666666667	2.666666667	1022.333333	4.333333333	4.666666667	2.333333333	2.666666667	0	0	0	0	#DIV/0!	0	0
33	APOE3 #74	APOE3	F	Adult	5.73	8.9	3.17	ECTotal	7	837	368	4182	607	691	260	253	70.65217391	119.5714286	52.57142857	597.4285714	86.71428571	98.71428571	37.14285714	36.14285714	8	1.142857143	0.02173913	2.173913043	46	0.030769231	3.076923077
33	APOE3 #74	APOE3	F	Adult	5.73	8.9	3.17	DG	7	316	155	541	242	278	122	119	78.70967742	45.14285714	22.14285714	77.28571429	34.57142857	39.71428571	17.42857143	17	0	0	0	0	#DIV/0!	0	0
33	APOE3 #74	APOE3	F	Adult	5.73	8.9	3.17	CA23	7	6	0	261	5	5	0	1	#DIV/0!	0.857142857	0	37.28571429	0.714285714	0.714285714	0	0.142857143	0	0	#DIV/0!	#DIV/0!	#DIV/0!	#DIV/0!	#DIV/0!
33	APOE3 #74	APOE3	F	Adult	5.73	8.9	3.17	CA1	7	5	2	211	5	5	2	1	100	0.714285714	0.285714286	30.14285714	0.714285714	0.714285714	0.285714286	0.142857143	0	0	0	0	#DIV/0!	0	0
33	APOE3 #74	APOE3	F	Adult	5.73	8.9	3.17	ECSuper	7	698	298	2903	500	574	211	199	70.80536913	99.71428571	42.57142857	414.7142857	71.42857143	82	30.14285714	28.42857143	7	1	0.023489933	2.348993289	42.57142857	0.033175355	3.317535545
33	APOE3 #74	APOE3	F	Adult	5.73	8.9	3.17	ECDeep	7	139	70	1279	107	117	49	54	70	19.85714286	10	182.7142857	15.28571429	16.71428571	7	7.714285714	1	0.142857143	0.014285714	1.428571429	70	0.020408163	2.040816327
33	APOE3 #74	APOE3	F	Adult	5.73	8.9	3.17	Total	7	1164	525	5195	859	979	384	374	73.14285714	166.2857143	75	742.1428571	122.7142857	139.8571429	54.85714286	53.42857143	8	1.142857143	0.015238095	1.523809524	65.625	0.020833333	2.083333333
34	APOE3 #80	APOE3	M	Adult	5.57	8.77	3.2	ECTotal	5	44	13	719	32	28	11	12	84.61538462	8.8	2.6	143.8	6.4	5.6	2.2	2.4	0	0	0	0	#DIV/0!	0	0
34	APOE3 #80	APOE3	M	Adult	5.57	8.77	3.2	DG	5	12	11	283	9	9	8	8	72.72727273	2.4	2.2	56.6	1.8	1.8	1.6	1.6	0	0	0	0	#DIV/0!	0	0
34	APOE3 #80	APOE3	M	Adult	5.57	8.77	3.2	CA23	5	14	4	355	5	5	1	1	25	2.8	0.8	71	1	1	0.2	0.2	0	0	0	0	#DIV/0!	0	0
34	APOE3 #80	APOE3	M	Adult	5.57	8.77	3.2	CA1	5	4	1	155	0	0	0	0	0	0.8	0.2	31	0	0	0	0	0	0	0	0	#DIV/0!	#DIV/0!	#DIV/0!
34	APOE3 #80	APOE3	M	Adult	5.57	8.77	3.2	ECSuper	5	41	11	610	31	27	10	11	90.90909091	8.2	2.2	122	6.2	5.4	2	2.2	0	0	0	0	#DIV/0!	0	0
34	APOE3 #80	APOE3	M	Adult	5.57	8.77	3.2	ECDeep	5	3	2	109	1	1	1	1	50	0.6	0.4	21.8	0.2	0.2	0.2	0.2	0	0	0	0	#DIV/0!	0	0
34	APOE3 #80	APOE3	M	Adult	5.57	8.77	3.2	Total	5	74	29	1512	46	42	20	21	68.96551724	14.8	5.8	302.4	9.2	8.4	4	4.2	0	0	0	0	#DIV/0!	0	0
35	APOE2 #145	APOE2	M	Adult	5.67	8.87	3.2	ECTotal	6	80	49	374	41	51	26	24	53.06122449	13.33333333	8.166666667	62.33333333	6.833333333	8.5	4.333333333	4	7	1.166666667	0.142857143	14.28571429	7	0.269230769	26.92307692
35	APOE2 #145	APOE2	M	Adult	5.67	8.87	3.2	DG	6	84	47	168	56	62	33	29	70.21276596	14	7.833333333	28	9.333333333	10.33333333	5.5	4.833333333	0	0	0	0	#DIV/0!	0	0
35	APOE2 #145	APOE2	M	Adult	5.67	8.87	3.2	CA23	6	8	3	107	7	8	2	2	66.66666667	1.333333333	0.5	17.83333333	1.166666667	1.333333333	0.333333333	0.333333333	0	0	0	0	#DIV/0!	0	0
35	APOE2 #145	APOE2	M	Adult	5.67	8.87	3.2	CA1	6	0	0	112	0	0	0	0	#DIV/0!	0	0	18.66666667	0	0	0	0	0	0	#DIV/0!	#DIV/0!	#DIV/0!	#DIV/0!	#DIV/0!
35	APOE2 #145	APOE2	M	Adult	5.67	8.87	3.2	ECSuper	6	64	34	304	30	36	18	17	52.94117647	10.66666667	5.666666667	50.66666667	5	6	3	2.833333333	7	1.166666667	0.205882353	20.58823529	4.857142857	0.388888889	38.88888889
35	APOE2 #145	APOE2	M	Adult	5.67	8.87	3.2	ECDeep	6	16	15	70	11	15	8	7	53.33333333	2.666666667	2.5	11.66666667	1.833333333	2.5	1.333333333	1.166666667	0	0	0	0	#DIV/0!	0	0
35	APOE2 #145	APOE2	M	Adult	5.67	8.87	3.2	Total	6	172	99	761	104	121	61	55	61.61616162	28.66666667	16.5	126.8333333	17.33333333	20.16666667	10.16666667	9.166666667	7	1.166666667	0.070707071	7.070707071	14.14285714	0.114754098	11.47540984
36	APOE KO #77	APOEKO	F	Adult	5.93	9.17	3.24	ECTotal	5	72	48	1185	63	68	45	48	93.75	14.4	9.6	237	12.6	13.6	9	9.6	0	0	0	0	#DIV/0!	0	0
36	APOE KO #77	APOEKO	F	Adult	5.93	9.17	3.24	DG	5	0	0	436	0	0	0	0	#DIV/0!	0	0	87.2	0	0	0	0	0	0	#DIV/0!	#DIV/0!	#DIV/0!	#DIV/0!	#DIV/0!
36	APOE KO #77	APOEKO	F	Adult	5.93	9.17	3.24	CA23	5	4	1	473	3	3	1	1	100	0.8	0.2	94.6	0.6	0.6	0.2	0.2	0	0	0	0	#DIV/0!	0	0
36	APOE KO #77	APOEKO	F	Adult	5.93	9.17	3.24	CA1	5	0	0	404	0	0	0	0	#DIV/0!	0	0	80.8	0	0	0	0	0	0	#DIV/0!	#DIV/0!	#DIV/0!	#DIV/0!	#DIV/0!
36	APOE KO #77	APOEKO	F	Adult	5.93	9.17	3.24	ECSuper	5	53	38	894	50	55	36	39	94.73684211	10.6	7.6	178.8	10	11	7.2	7.8	0	0	0	0	#DIV/0!	0	0
36	APOE KO #77	APOEKO	F	Adult	5.93	9.17	3.24	ECDeep	5	19	10	291	13	13	9	9	90	3.8	2	58.2	2.6	2.6	1.8	1.8	0	0	0	0	#DIV/0!	0	0
36	APOE KO #77	APOEKO	F	Adult	5.93	9.17	3.24	Total	5	76	49	2498	66	71	46	49	93.87755102	15.2	9.8	499.6	13.2	14.2	9.2	9.8	0	0	0	0	#DIV/0!	0	0
37	APOE2 #113	APOE2	F	Adult	6.03	9.23	3.2	ECTotal	7	175	107	1604	123	139	73	68	68.22429907	25	15.28571429	229.1428571	17.57142857	19.85714286	10.42857143	9.714285714	1	0.142857143	0.009345794	0.934579439	107	0.01369863	1.369863014
37	APOE2 #113	APOE2	F	Adult	6.03	9.23	3.2	DG	7	7	2	272	1	2	1	0	50	1	0.285714286	38.85714286	0.142857143	0.285714286	0.142857143	0	0	0	0	0	#DIV/0!	0	0
37	APOE2 #113	APOE2	F	Adult	6.03	9.23	3.2	CA23	7	0	0	311	0	0	0	0	#DIV/0!	0	0	44.42857143	0	0	0	0	0	0	#DIV/0!	#DIV/0!	#DIV/0!	#DIV/0!	#DIV/0!
37	APOE2 #113	APOE2	F	Adult	6.03	9.23	3.2	CA1	7	4	3	359	2	3	2	3	66.66666667	0.571428571	0.428571429	51.28571429	0.285714286	0.428571429	0.285714286	0.428571429	0	0	0	0	#DIV/0!	0	0
37	APOE2 #113	APOE2	F	Adult	6.03	9.23	3.2	ECSuper	7	120	70	1180	78	89	44	38	62.85714286	17.14285714	10	168.5714286	11.14285714	12.71428571	6.285714286	5.428571429	1	0.142857143	0.014285714	1.428571429	70	0.022727273	2.272727273
37	APOE2 #113	APOE2	F	Adult	6.03	9.23	3.2	ECDeep	7	55	37	424	45	50	29	30	78.37837838	7.857142857	5.285714286	60.57142857	6.428571429	7.142857143	4.142857143	4.285714286	0	0	0	0	#DIV/0!	0	0
37	APOE2 #113	APOE2	F	Adult	6.03	9.23	3.2	Total	7	186	112	2546	126	144	76	71	67.85714286	26.57142857	16	363.7142857	18	20.57142857	10.85714286	10.14285714	1	0.142857143	0.008928571	0.892857143	112	0.013157895	1.315789474
38	APOE3 #76	APOE3	F	Adult	5.8	8.97	3.17	ECTotal	6	1323	613	6416	992	1079	440	413	71.77814029	220.5	102.1666667	1069.333333	165.3333333	179.8333333	73.33333333	68.83333333	8	1.333333333	0.013050571	1.305057096	76.625	0.018181818	1.818181818
38	APOE3 #76	APOE3	F	Adult	5.8	8.97	3.17	DG	6	24	6	188	11	15	2	5	33.33333333	4	1	31.33333333	1.833333333	2.5	0.333333333	0.833333333	0	0	0	0	#DIV/0!	0	0
38	APOE3 #76	APOE3	F	Adult	5.8	8.97	3.17	CA23	6	0	0	158	0	0	0	0	#DIV/0!	0	0	26.33333333	0	0	0	0	0	0	#DIV/0!	#DIV/0!	#DIV/0!	#DIV/0!	#DIV/0!
38	APOE3 #76	APOE3	F	Adult	5.8	8.97	3.17	CA1	6	4	0	165	4	4	0	1	#DIV/0!	0.666666667	0	27.5	0.666666667	0.666666667	0	0.166666667	0	0	#DIV/0!	#DIV/0!	#DIV/0!	#DIV/0!	#DIV/0!
38	APOE3 #76	APOE3	F	Adult	5.8	8.97	3.17	ECSuper	6	1077	487	4502	811	883	357	333	73.30595483	179.5	81.16666667	750.3333333	135.1666667	147.1666667	59.5	55.5	7	1.166666667	0.014373717	1.437371663	69.57142857	0.019607843	1.960784314
38	APOE3 #76	APOE3	F	Adult	5.8	8.97	3.17	ECDeep	6	246	126	1914	181	196	83	80	65.87301587	41	21	319	30.16666667	32.66666667	13.83333333	13.33333333	1	0.166666667	0.007936508	0.793650794	126	0.012048193	1.204819277
38	APOE3 #76	APOE3	F	Adult	5.8	8.97	3.17	Total	6	1351	619	6927	1007	1098	442	419	71.40549273	225.1666667	103.1666667	1154.5	167.8333333	183	73.66666667	69.83333333	8	1.333333333	0.012924071	1.292407108	77.375	0.018099548	1.809954751
39	APOE KO #73	APOEKO	M	Adult	5.8	9	3.2	ECTotal	5	177	88	129	55	59	30	23	34.09090909	35.4	17.6	25.8	11	11.8	6	4.6	3	0.6	0.034090909	3.409090909	29.33333333	0.1	10
39	APOE KO #73	APOEKO	M	Adult	5.8	9	3.2	DG	5	11	3	34	2	2	1	2	33.33333333	2.2	0.6	6.8	0.4	0.4	0.2	0.4	0	0	0	0	#DIV/0!	0	0
39	APOE KO #73	APOEKO	M	Adult	5.8	9	3.2	CA23	5	5	0	18	0	0	0	0	#DIV/0!	1	0	3.6	0	0	0	0	0	0	#DIV/0!	#DIV/0!	#DIV/0!	#DIV/0!	#DIV/0!
39	APOE KO #73	APOEKO	M	Adult	5.8	9	3.2	CA1	5	2	0	35	0	1	0	0	#DIV/0!	0.4	0	7	0	0.2	0	0	0	0	#DIV/0!	#DIV/0!	#DIV/0!	#DIV/0!	#DIV/0!
39	APOE KO #73	APOEKO	M	Adult	5.8	9	3.2	ECSuper	5	127	60	104	45	48	25	18	41.66666667	25.4	12	20.8	9	9.6	5	3.6	2	0.4	0.033333333	3.333333333	30	0.08	8
39	APOE KO #73	APOEKO	M	Adult	5.8	9	3.2	ECDeep	5	50	28	25	10	11	5	5	17.85714286	10	5.6	5	2	2.2	1	1	1	0.2	0.035714286	3.571428571	28	0.2	20
39	APOE KO #73	APOEKO	M	Adult	5.8	9	3.2	Total	5	195	91	216	57	62	31	25	34.06593407	39	18.2	43.2	11.4	12.4	6.2	5	3	0.6	0.032967033	3.296703297	30.33333333	0.096774194	9.677419355
40	APOE3 #79	APOE3	M	Adult	5.5	8.7	3.2	ECTotal	3	269	153	178	58	62	36	29	23.52941176	89.66666667	51	59.33333333	19.33333333	20.66666667	12	9.666666667	0	0	0	0	#DIV/0!	0	0
40	APOE3 #79	APOE3	M	Adult	5.5	8.7	3.2	DG	3	21	7	18	3	4	2	2	28.57142857	7	2.333333333	6	1	1.333333333	0.666666667	0.666666667	0	0	0	0	#DIV/0!	0	0
40	APOE3 #79	APOE3	M	Adult	5.5	8.7	3.2	CA23	3	5	3	8	0	0	0	0	0	1.666666667	1	2.666666667	0	0	0	0	0	0	0	0	#DIV/0!	#DIV/0!	#DIV/0!
40	APOE3 #79	APOE3	M	Adult	5.5	8.7	3.2	CA1	3	14	7	8	3	4	2	1	28.57142857	4.666666667	2.333333333	2.666666667	1	1.333333333	0.666666667	0.333333333	0	0	0	0	#DIV/0!	0	0
40	APOE3 #79	APOE3	M	Adult	5.5	8.7	3.2	ECSuper	3	162	85	118	35	37	20	16	23.52941176	54	28.33333333	39.33333333	11.66666667	12.33333333	6.666666667	5.333333333	0	0	0	0	#DIV/0!	0	0
40	APOE3 #79	APOE3	M	Adult	5.5	8.7	3.2	ECDeep	3	107	68	60	23	25	16	13	23.52941176	35.66666667	22.66666667	20	7.666666667	8.333333333	5.333333333	4.333333333	0	0	0	0	#DIV/0!	0	0
40	APOE3 #79	APOE3	M	Adult	5.5	8.7	3.2	Total	3	309	170	212	64	70	40	32	23.52941176	103	56.66666667	70.66666667	21.33333333	23.33333333	13.33333333	10.66666667	0	0	0	0	#DIV/0!	0	0
41	APOE2 #110	APOE2	F	Adult	6	9.23	3.23	ECTotal	7	487	213	586	225	235	93	89	43.66197183	69.57142857	30.42857143	83.71428571	32.14285714	33.57142857	13.28571429	12.71428571	2	0.285714286	0.009389671	0.938967136	106.5	0.021505376	2.150537634
41	APOE2 #110	APOE2	F	Adult	6	9.23	3.23	DG	7	13	7	86	8	11	5	6	71.42857143	1.857142857	1	12.28571429	1.142857143	1.571428571	0.714285714	0.857142857	0	0	0	0	#DIV/0!	0	0
41	APOE2 #110	APOE2	F	Adult	6	9.23	3.23	CA23	7	1	1	44	0	0	0	0	0	0.142857143	0.142857143	6.285714286	0	0	0	0	0	0	0	0	#DIV/0!	#DIV/0!	#DIV/0!
41	APOE2 #110	APOE2	F	Adult	6	9.23	3.23	CA1	7	0	0	96	0	0	0	0	#DIV/0!	0	0	13.71428571	0	0	0	0	0	0	#DIV/0!	#DIV/0!	#DIV/0!	#DIV/0!	#DIV/0!
41	APOE2 #110	APOE2	F	Adult	6	9.23	3.23	ECSuper	7	454	192	537	219	229	91	87	47.39583333	64.85714286	27.42857143	76.71428571	31.28571429	32.71428571	13	12.42857143	2	0.285714286	0.010416667	1.041666667	96	0.021978022	2.197802198
41	APOE2 #110	APOE2	F	Adult	6	9.23	3.23	ECDeep	7	33	21	49	6	6	2	2	9.523809524	4.714285714	3	7	0.857142857	0.857142857	0.285714286	0.285714286	0	0	0	0	#DIV/0!	0	0
41	APOE2 #110	APOE2	F	Adult	6	9.23	3.23	Total	7	501	221	812	233	246	98	95	44.3438914	71.57142857	31.57142857	116	33.28571429	35.14285714	14	13.57142857	2	0.285714286	0.009049774	0.904977376	110.5	0.020408163	2.040816327
42	APOE3 #126	APOE3	M	Adult	5.57	8.77	3.2	ECTotal	5	309	125	490	58	65	28	29	22.4	61.8	25	98	11.6	13	5.6	5.8	0	0	0	0	#DIV/0!	0	0
42	APOE3 #126	APOE3	M	Adult	5.57	8.77	3.2	DG	5	3	2	82	0	0	0	0	0	0.6	0.4	16.4	0	0	0	0	0	0	0	0	#DIV/0!	#DIV/0!	#DIV/0!
42	APOE3 #126	APOE3	M	Adult	5.57	8.77	3.2	CA23	5	1	0	91	0	0	0	0	#DIV/0!	0.2	0	18.2	0	0	0	0	0	0	#DIV/0!	#DIV/0!	#DIV/0!	#DIV/0!	#DIV/0!
42	APOE3 #126	APOE3	M	Adult	5.57	8.77	3.2	CA1	5	0	0	160	0	0	0	0	#DIV/0!	0	0	32	0	0	0	0	0	0	#DIV/0!	#DIV/0!	#DIV/0!	#DIV/0!	#DIV/0!
42	APOE3 #126	APOE3	M	Adult	5.57	8.77	3.2	ECSuper	5	179	73	341	30	33	17	18	23.28767123	35.8	14.6	68.2	6	6.6	3.4	3.6	0	0	0	0	#DIV/0!	0	0
42	APOE3 #126	APOE3	M	Adult	5.57	8.77	3.2	ECDeep	5	130	52	149	28	32	11	11	21.15384615	26	10.4	29.8	5.6	6.4	2.2	2.2	0	0	0	0	#DIV/0!	0	0
42	APOE3 #126	APOE3	M	Adult	5.57	8.77	3.2	Total	5	313	127	823	58	65	28	29	22.04724409	62.6	25.4	164.6	11.6	13	5.6	5.8	0	0	0	0	#DIV/0!	0	0
43	APOE4 #97	APOE4	F	Adult	5.67	8.9	3.23	ECTotal	7	178	92	3188	138	148	72	74	78.26086957	25.42857143	13.14285714	455.4285714	19.71428571	21.14285714	10.28571429	10.57142857	2	0.285714286	0.02173913	2.173913043	46	0.027777778	2.777777778
43	APOE4 #97	APOE4	F	Adult	5.67	8.9	3.23	DG	7	26	19	439	19	24	15	15	78.94736842	3.714285714	2.714285714	62.71428571	2.714285714	3.428571429	2.142857143	2.142857143	0	0	0	0	#DIV/0!	0	0
43	APOE4 #97	APOE4	F	Adult	5.67	8.9	3.23	CA23	7	9	2	583	2	2	0	1	0	1.285714286	0.285714286	83.28571429	0.285714286	0.285714286	0	0.142857143	0	0	0	0	#DIV/0!	#DIV/0!	#DIV/0!
43	APOE4 #97	APOE4	F	Adult	5.67	8.9	3.23	CA1	7	4	2	420	3	3	2	2	100	0.571428571	0.285714286	60	0.428571429	0.428571429	0.285714286	0.285714286	0	0	0	0	#DIV/0!	0	0
43	APOE4 #97	APOE4	F	Adult	5.67	8.9	3.23	ECSuper	7	112	48	1975	83	87	37	44	77.08333333	16	6.857142857	282.1428571	11.85714286	12.42857143	5.285714286	6.285714286	1	0.142857143	0.020833333	2.083333333	48	0.027027027	2.702702703
43	APOE4 #97	APOE4	F	Adult	5.67	8.9	3.23	ECDeep	7	66	44	1213	55	61	35	30	79.54545455	9.428571429	6.285714286	173.2857143	7.857142857	8.714285714	5	4.285714286	1	0.142857143	0.022727273	2.272727273	44	0.028571429	2.857142857
43	APOE4 #97	APOE4	F	Adult	5.67	8.9	3.23	Total	7	217	115	4630	162	177	89	92	77.39130435	31	16.42857143	661.4285714	23.14285714	25.28571429	12.71428571	13.14285714	2	0.285714286	0.017391304	1.739130435	57.5	0.02247191	2.247191011
44	APOE4 #88	APOE4	M	Adult	5.87	9.03	3.16	ECTotal	7	973	451	4925	707	789	309	327	68.51441242	139	64.42857143	703.5714286	101	112.7142857	44.14285714	46.71428571	1	0.142857143	0.002217295	0.22172949	451	0.003236246	0.323624595
44	APOE4 #88	APOE4	M	Adult	5.87	9.03	3.16	DG	7	292	173	423	223	265	142	146	82.08092486	41.71428571	24.71428571	60.42857143	31.85714286	37.85714286	20.28571429	20.85714286	4	0.571428571	0.023121387	2.312138728	43.25	0.028169014	2.816901408
44	APOE4 #88	APOE4	M	Adult	5.87	9.03	3.16	CA23	7	20	1	145	14	12	0	2	0	2.857142857	0.142857143	20.71428571	2	1.714285714	0	0.285714286	0	0	0	0	#DIV/0!	#DIV/0!	#DIV/0!
44	APOE4 #88	APOE4	M	Adult	5.87	9.03	3.16	CA1	7	69	29	226	52	59	23	21	79.31034483	9.857142857	4.142857143	32.28571429	7.428571429	8.428571429	3.285714286	3	0	0	0	0	#DIV/0!	0	0
44	APOE4 #88	APOE4	M	Adult	5.87	9.03	3.16	ECSuper	7	723	322	3714	552	620	237	246	73.60248447	103.2857143	46	530.5714286	78.85714286	88.57142857	33.85714286	35.14285714	1	0.142857143	0.00310559	0.310559006	322	0.004219409	0.421940928
44	APOE4 #88	APOE4	M	Adult	5.87	9.03	3.16	ECDeep	7	250	129	1211	155	169	72	81	55.81395349	35.71428571	18.42857143	173	22.14285714	24.14285714	10.28571429	11.57142857	0	0	0	0	#DIV/0!	0	0
44	APOE4 #88	APOE4	M	Adult	5.87	9.03	3.16	Total	7	1354	654	5719	996	1125	474	496	72.47706422	193.4285714	93.42857143	817	142.2857143	160.7142857	67.71428571	70.85714286	5	0.714285714	0.00764526	0.764525994	130.8	0.010548523	1.054852321
45	APOE KO #74	APOEKO	F	Adult	5.87	9.07	3.2	ECTotal	5	31	17	8230	27	28	15	18	88.23529412	6.2	3.4	1646	5.4	5.6	3	3.6	0	0	0	0	#DIV/0!	0	0
45	APOE KO #74	APOEKO	F	Adult	5.87	9.07	3.2	DG	5	1	1	854	1	1	1	1	100	0.2	0.2	170.8	0.2	0.2	0.2	0.2	0	0	0	0	#DIV/0!	0	0
45	APOE KO #74	APOEKO	F	Adult	5.87	9.07	3.2	CA23	5	5	0	1107	2	2	0	0	#DIV/0!	1	0	221.4	0.4	0.4	0	0	0	0	#DIV/0!	#DIV/0!	#DIV/0!	#DIV/0!	#DIV/0!
45	APOE KO #74	APOEKO	F	Adult	5.87	9.07	3.2	CA1	5	1	0	775	0	0	0	0	#DIV/0!	0.2	0	155	0	0	0	0	0	0	#DIV/0!	#DIV/0!	#DIV/0!	#DIV/0!	#DIV/0!
45	APOE KO #74	APOEKO	F	Adult	5.87	9.07	3.2	ECSuper	5	15	9	6177	14	16	8	9	88.88888889	3	1.8	1235.4	2.8	3.2	1.6	1.8	0	0	0	0	#DIV/0!	0	0
45	APOE KO #74	APOEKO	F	Adult	5.87	9.07	3.2	ECDeep	5	16	8	2053	13	12	7	9	87.5	3.2	1.6	410.6	2.6	2.4	1.4	1.8	0	0	0	0	#DIV/0!	0	0
45	APOE KO #74	APOEKO	F	Adult	5.87	9.07	3.2	Total	5	38	18	10966	30	31	16	19	88.88888889	7.6	3.6	2193.2	6	6.2	3.2	3.8	0	0	0	0	#DIV/0!	0	0
46	APOE2 #112	APOE2	F	Adult	6	9.23	3.23	ECTotal	5	52	16	2532	22	20	7	7	43.75	10.4	3.2	506.4	4.4	4	1.4	1.4	0	0	0	0	#DIV/0!	0	0
46	APOE2 #112	APOE2	F	Adult	6	9.23	3.23	DG	5	13	8	233	3	4	3	3	37.5	2.6	1.6	46.6	0.6	0.8	0.6	0.6	0	0	0	0	#DIV/0!	0	0
46	APOE2 #112	APOE2	F	Adult	6	9.23	3.23	CA23	5	1	1	233	0	0	0	0	0	0.2	0.2	46.6	0	0	0	0	0	0	0	0	#DIV/0!	#DIV/0!	#DIV/0!
46	APOE2 #112	APOE2	F	Adult	6	9.23	3.23	CA1	5	7	3	193	0	0	0	0	0	1.4	0.6	38.6	0	0	0	0	0	0	0	0	#DIV/0!	#DIV/0!	#DIV/0!
46	APOE2 #112	APOE2	F	Adult	6	9.23	3.23	ECSuper	5	40	11	2046	19	17	5	5	45.45454545	8	2.2	409.2	3.8	3.4	1	1	0	0	0	0	#DIV/0!	0	0
46	APOE2 #112	APOE2	F	Adult	6	9.23	3.23	ECDeep	5	12	5	486	3	3	2	2	40	2.4	1	97.2	0.6	0.6	0.4	0.4	0	0	0	0	#DIV/0!	0	0
46	APOE2 #112	APOE2	F	Adult	6	9.23	3.23	Total	5	73	28	3191	25	24	10	10	35.71428571	14.6	5.6	638.2	5	4.8	2	2	0	0	0	0	#DIV/0!	0	0
47	APOE3 #75	APOE3	F	Adult	5.77	8.97	3.2	ECTotal	7	725	352	4484	472	524	219	219	62.21590909	103.5714286	50.28571429	640.5714286	67.42857143	74.85714286	31.28571429	31.28571429	0	0	0	0	#DIV/0!	0	0
47	APOE3 #75	APOE3	F	Adult	5.77	8.97	3.2	DG	7	17	4	187	9	11	2	3	50	2.428571429	0.571428571	26.71428571	1.285714286	1.571428571	0.285714286	0.428571429	0	0	0	0	#DIV/0!	0	0
47	APOE3 #75	APOE3	F	Adult	5.77	8.97	3.2	CA23	7	3	0	118	0	0	0	0	#DIV/0!	0.428571429	0	16.85714286	0	0	0	0	0	0	#DIV/0!	#DIV/0!	#DIV/0!	#DIV/0!	#DIV/0!
47	APOE3 #75	APOE3	F	Adult	5.77	8.97	3.2	CA1	7	7	2	148	5	7	2	3	100	1	0.285714286	21.14285714	0.714285714	1	0.285714286	0.428571429	0	0	0	0	#DIV/0!	0	0
47	APOE3 #75	APOE3	F	Adult	5.77	8.97	3.2	ECSuper	7	457	214	2998	330	366	150	142	70.09345794	65.28571429	30.57142857	428.2857143	47.14285714	52.28571429	21.42857143	20.28571429	0	0	0	0	#DIV/0!	0	0
47	APOE3 #75	APOE3	F	Adult	5.77	8.97	3.2	ECDeep	7	268	138	1486	142	158	69	77	50	38.28571429	19.71428571	212.2857143	20.28571429	22.57142857	9.857142857	11	0	0	0	0	#DIV/0!	0	0
47	APOE3 #75	APOE3	F	Adult	5.77	8.97	3.2	Total	7	752	358	4937	486	542	223	225	62.29050279	107.4285714	51.14285714	705.2857143	69.42857143	77.42857143	31.85714286	32.14285714	0	0	0	0	#DIV/0!	0	0
49	APOE4 #87	APOE4	M	Adult	5.83	9.03	3.2	ECTotal	8	2018	720	8835	1490	1589	479	455	66.52777778	252.25	90	1104.375	186.25	198.625	59.875	56.875	5	0.625	0.006944444	0.694444444	144	0.010438413	1.043841336
49	APOE4 #87	APOE4	M	Adult	5.83	9.03	3.2	DG	8	413	244	678	297	382	187	202	76.63934426	51.625	30.5	84.75	37.125	47.75	23.375	25.25	0	0	0	0	#DIV/0!	0	0
49	APOE4 #87	APOE4	M	Adult	5.83	9.03	3.2	CA23	8	62	13	391	53	52	11	17	84.61538462	7.75	1.625	48.875	6.625	6.5	1.375	2.125	1	0.125	0.076923077	7.692307692	13	0.090909091	9.090909091
49	APOE4 #87	APOE4	M	Adult	5.83	9.03	3.2	CA1	8	54	16	194	42	45	12	13	75	6.75	2	24.25	5.25	5.625	1.5	1.625	0	0	0	0	#DIV/0!	0	0
49	APOE4 #87	APOE4	M	Adult	5.83	9.03	3.2	ECSuper	8	1084	387	5398	806	843	258	259	66.66666667	135.5	48.375	674.75	100.75	105.375	32.25	32.375	4	0.5	0.010335917	1.033591731	96.75	0.015503876	1.550387597
49	APOE4 #87	APOE4	M	Adult	5.83	9.03	3.2	ECDeep	8	934	333	3437	684	746	221	196	66.36636637	116.75	41.625	429.625	85.5	93.25	27.625	24.5	1	0.125	0.003003003	0.3003003	333	0.004524887	0.452488688
49	APOE4 #87	APOE4	M	Adult	5.83	9.03	3.2	Total	8	2547	993	10098	1882	2068	689	687	69.3856999	318.375	124.125	1262.25	235.25	258.5	86.125	85.875	6	0.75	0.006042296	0.604229607	165.5	0.008708273	0.870827286
50	APOE2 #111	APOE2	F	Adult	6	9.23	3.23	ECTotal	7	120	56	1948	47	51	23	25	41.07142857	17.14285714	8	278.2857143	6.714285714	7.285714286	3.285714286	3.571428571	3	0.428571429	0.053571429	5.357142857	18.66666667	0.130434783	13.04347826
50	APOE2 #111	APOE2	F	Adult	6	9.23	3.23	DG	7	33	20	351	11	14	8	8	40	4.714285714	2.857142857	50.14285714	1.571428571	2	1.142857143	1.142857143	0	0	0	0	#DIV/0!	0	0
50	APOE2 #111	APOE2	F	Adult	6	9.23	3.23	CA23	7	21	6	449	1	1	0	0	0	3	0.857142857	64.14285714	0.142857143	0.142857143	0	0	0	0	0	0	#DIV/0!	#DIV/0!	#DIV/0!
50	APOE2 #111	APOE2	F	Adult	6	9.23	3.23	CA1	7	7	3	244	0	0	0	0	0	1	0.428571429	34.85714286	0	0	0	0	0	0	0	0	#DIV/0!	#DIV/0!	#DIV/0!
50	APOE2 #111	APOE2	F	Adult	6	9.23	3.23	ECSuper	7	106	47	1640	45	49	21	23	44.68085106	15.14285714	6.714285714	234.2857143	6.428571429	7	3	3.285714286	3	0.428571429	0.063829787	6.382978723	15.66666667	0.142857143	14.28571429
50	APOE2 #111	APOE2	F	Adult	6	9.23	3.23	ECDeep	7	14	9	308	2	2	2	2	22.22222222	2	1.285714286	44	0.285714286	0.285714286	0.285714286	0.285714286	0	0	0	0	#DIV/0!	0	0
50	APOE2 #111	APOE2	F	Adult	6	9.23	3.23	Total	7	181	85	2992	59	66	31	33	36.47058824	25.85714286	12.14285714	427.4285714	8.428571429	9.428571429	4.428571429	4.714285714	3	0.428571429	0.035294118	3.529411765	28.33333333	0.096774194	9.677419355
51	APOE3 #127	APOE3	M	Adult	5.57	8.77	3.2	ECTotal	4	278	108	2118	118	135	40	45	37.03703704	69.5	27	529.5	29.5	33.75	10	11.25	1	0.25	0.009259259	0.925925926	108	0.025	2.5
51	APOE3 #127	APOE3	M	Adult	5.57	8.77	3.2	DG	4	7	2	335	0	0	0	0	0	1.75	0.5	83.75	0	0	0	0	0	0	0	0	#DIV/0!	#DIV/0!	#DIV/0!
51	APOE3 #127	APOE3	M	Adult	5.57	8.77	3.2	CA23	4	5	0	363	0	0	0	0	#DIV/0!	1.25	0	90.75	0	0	0	0	0	0	#DIV/0!	#DIV/0!	#DIV/0!	#DIV/0!	#DIV/0!
51	APOE3 #127	APOE3	M	Adult	5.57	8.77	3.2	CA1	4	1	0	241	0	0	0	0	#DIV/0!	0.25	0	60.25	0	0	0	0	0	0	#DIV/0!	#DIV/0!	#DIV/0!	#DIV/0!	#DIV/0!
51	APOE3 #127	APOE3	M	Adult	5.57	8.77	3.2	ECSuper	4	270	104	1769	116	133	39	44	37.5	67.5	26	442.25	29	33.25	9.75	11	1	0.25	0.009615385	0.961538462	104	0.025641026	2.564102564
51	APOE3 #127	APOE3	M	Adult	5.57	8.77	3.2	ECDeep	4	8	4	349	2	2	1	1	25	2	1	87.25	0.5	0.5	0.25	0.25	0	0	0	0	#DIV/0!	0	0
51	APOE3 #127	APOE3	M	Adult	5.57	8.77	3.2	Total	4	291	110	3057	118	135	40	45	36.36363636	72.75	27.5	764.25	29.5	33.75	10	11.25	1	0.25	0.009090909	0.909090909	110	0.025	2.5
52	APOE3 #78	APOE3	M	Adult	5.5	8.7	3.2	ECTotal	6	331	145	3744	270	275	115	107	79.31034483	55.16666667	24.16666667	624	45	45.83333333	19.16666667	17.83333333	10	1.666666667	0.068965517	6.896551724	14.5	0.086956522	8.695652174
52	APOE3 #78	APOE3	M	Adult	5.5	8.7	3.2	DG	6	91	49	421	76	85	42	44	85.71428571	15.16666667	8.166666667	70.16666667	12.66666667	14.16666667	7	7.333333333	1	0.166666667	0.020408163	2.040816327	49	0.023809524	2.380952381
52	APOE3 #78	APOE3	M	Adult	5.5	8.7	3.2	CA23	6	3	0	661	1	2	0	0	#DIV/0!	0.5	0	110.1666667	0.166666667	0.333333333	0	0	0	0	#DIV/0!	#DIV/0!	#DIV/0!	#DIV/0!	#DIV/0!
52	APOE3 #78	APOE3	M	Adult	5.5	8.7	3.2	CA1	6	2	1	236	1	1	0	0	0	0.333333333	0.166666667	39.33333333	0.166666667	0.166666667	0	0	0	0	0	0	#DIV/0!	#DIV/0!	#DIV/0!
52	APOE3 #78	APOE3	M	Adult	5.5	8.7	3.2	ECSuper	6	304	128	3153	249	261	101	99	78.90625	50.66666667	21.33333333	525.5	41.5	43.5	16.83333333	16.5	10	1.666666667	0.078125	7.8125	12.8	0.099009901	9.900990099
52	APOE3 #78	APOE3	M	Adult	5.5	8.7	3.2	ECDeep	6	27	17	591	21	14	14	8	82.35294118	4.5	2.833333333	98.5	3.5	2.333333333	2.333333333	1.333333333	0	0	0	0	#DIV/0!	0	0
52	APOE3 #78	APOE3	M	Adult	5.5	8.7	3.2	Total	6	427	195	5062	348	363	157	151	80.51282051	71.16666667	32.5	843.6666667	58	60.5	26.16666667	25.16666667	11	1.833333333	0.056410256	5.641025641	17.72727273	0.070063694	7.006369427
53	APOE KO #76	APOEKO	F	Adult	5.93	9.17	3.24	ECTotal	4	73	29	8903	53	58	28	34	96.55172414	18.25	7.25	2225.75	13.25	14.5	7	8.5	0	0	0	0	#DIV/0!	0	0
53	APOE KO #76	APOEKO	F	Adult	5.93	9.17	3.24	DG	4	1	0	735	0	0	0	0	#DIV/0!	0.25	0	183.75	0	0	0	0	0	0	#DIV/0!	#DIV/0!	#DIV/0!	#DIV/0!	#DIV/0!
53	APOE KO #76	APOEKO	F	Adult	5.93	9.17	3.24	CA23	4	1	0	1451	0	0	0	0	#DIV/0!	0.25	0	362.75	0	0	0	0	0	0	#DIV/0!	#DIV/0!	#DIV/0!	#DIV/0!	#DIV/0!
53	APOE KO #76	APOEKO	F	Adult	5.93	9.17	3.24	CA1	4	4	3	784	1	1	1	1	33.33333333	1	0.75	196	0.25	0.25	0.25	0.25	0	0	0	0	#DIV/0!	0	0
53	APOE KO #76	APOEKO	F	Adult	5.93	9.17	3.24	ECSuper	4	61	24	7440	42	46	22	27	91.66666667	15.25	6	1860	10.5	11.5	5.5	6.75	0	0	0	0	#DIV/0!	0	0
53	APOE KO #76	APOEKO	F	Adult	5.93	9.17	3.24	ECDeep	4	12	5	1463	11	12	6	7	120	3	1.25	365.75	2.75	3	1.5	1.75	0	0	0	0	#DIV/0!	0	0
53	APOE KO #76	APOEKO	F	Adult	5.93	9.17	3.24	Total	4	79	32	11873	54	59	29	35	90.625	19.75	8	2968.25	13.5	14.75	7.25	8.75	0	0	0	0	#DIV/0!	0	0
54	APOE3 #81	APOE3	M	Adult	5.6	8.77	3.17	ECTotal	3	130	55	4018	100	104	47	39	85.45454545	43.33333333	18.33333333	1339.333333	33.33333333	34.66666667	15.66666667	13	0	0	0	0	#DIV/0!	0	0
54	APOE3 #81	APOE3	M	Adult	5.6	8.77	3.17	DG	3	5	1	169	1	1	1	1	100	1.666666667	0.333333333	56.33333333	0.333333333	0.333333333	0.333333333	0.333333333	0	0	0	0	#DIV/0!	0	0
54	APOE3 #81	APOE3	M	Adult	5.6	8.77	3.17	CA23	3	0	0	463	0	0	0	0	#DIV/0!	0	0	154.3333333	0	0	0	0	0	0	#DIV/0!	#DIV/0!	#DIV/0!	#DIV/0!	#DIV/0!
54	APOE3 #81	APOE3	M	Adult	5.6	8.77	3.17	CA1	3	3	1	302	1	2	0	0	0	1	0.333333333	100.6666667	0.333333333	0.666666667	0	0	0	0	0	0	#DIV/0!	#DIV/0!	#DIV/0!
54	APOE3 #81	APOE3	M	Adult	5.6	8.77	3.17	ECSuper	3	130	56	2926	100	104	48	41	85.71428571	43.33333333	18.66666667	975.3333333	33.33333333	34.66666667	16	13.66666667	0	0	0	0	#DIV/0!	0	0
54	APOE3 #81	APOE3	M	Adult	5.6	8.77	3.17	ECDeep	3	0	-1	1092	0	0	-1	-2	100	0	-0.333333333	364	0	0	-0.333333333	-0.666666667	0	0	0	0	#DIV/0!	0	0
54	APOE3 #81	APOE3	M	Adult	5.6	8.77	3.17	Total	3	138	57	4952	102	107	48	40	84.21052632	46	19	1650.666667	34	35.66666667	16	13.33333333	0	0	0	0	#DIV/0!	0	0
55	APOE4 #147	APOE4	F	Adult	5.13	8.37	3.24	ECTotal	6	544	274	8739	408	443	204	218	74.45255474	90.66666667	45.66666667	1456.5	68	73.83333333	34	36.33333333	4	0.666666667	0.01459854	1.459854015	68.5	0.019607843	1.960784314
55	APOE4 #147	APOE4	F	Adult	5.13	8.37	3.24	DG	6	5	3	375	4	5	3	4	100	0.833333333	0.5	62.5	0.666666667	0.833333333	0.5	0.666666667	0	0	0	0	#DIV/0!	0	0
55	APOE4 #147	APOE4	F	Adult	5.13	8.37	3.24	CA23	6	0	0	633	0	0	0	0	#DIV/0!	0	0	105.5	0	0	0	0	0	0	#DIV/0!	#DIV/0!	#DIV/0!	#DIV/0!	#DIV/0!
55	APOE4 #147	APOE4	F	Adult	5.13	8.37	3.24	CA1	6	0	0	699	0	0	0	0	#DIV/0!	0	0	116.5	0	0	0	0	0	0	#DIV/0!	#DIV/0!	#DIV/0!	#DIV/0!	#DIV/0!
55	APOE4 #147	APOE4	F	Adult	5.13	8.37	3.24	ECSuper	6	431	209	6870	316	347	152	164	72.72727273	71.83333333	34.83333333	1145	52.66666667	57.83333333	25.33333333	27.33333333	3	0.5	0.014354067	1.435406699	69.66666667	0.019736842	1.973684211
55	APOE4 #147	APOE4	F	Adult	5.13	8.37	3.24	ECDeep	6	113	65	1869	92	96	52	54	80	18.83333333	10.83333333	311.5	15.33333333	16	8.666666667	9	1	0.166666667	0.015384615	1.538461538	65	0.019230769	1.923076923
55	APOE4 #147	APOE4	F	Adult	5.13	8.37	3.24	Total	6	549	277	10446	412	448	207	222	74.72924188	91.5	46.16666667	1741	68.66666667	74.66666667	34.5	37	4	0.666666667	0.014440433	1.444043321	69.25	0.019323671	1.93236715
56	APOEKO #95	APOEKO	F	Adult	5.13	8.37	3.24	ECTotal	5	481	183	4562	366	394	133	136	72.67759563	96.2	36.6	912.4	73.2	78.8	26.6	27.2	2	0.4	0.010928962	1.092896175	91.5	0.015037594	1.503759398
56	APOEKO #95	APOEKO	F	Adult	5.13	8.37	3.24	DG	5	31	20	205	27	34	18	22	90	6.2	4	41	5.4	6.8	3.6	4.4	0	0	0	0	#DIV/0!	0	0
56	APOEKO #95	APOEKO	F	Adult	5.13	8.37	3.24	CA23	5	6	1	159	1	1	0	0	0	1.2	0.2	31.8	0.2	0.2	0	0	0	0	0	0	#DIV/0!	#DIV/0!	#DIV/0!
56	APOEKO #95	APOEKO	F	Adult	5.13	8.37	3.24	CA1	5	5	0	169	2	3	0	1	#DIV/0!	1	0	33.8	0.4	0.6	0	0.2	0	0	#DIV/0!	#DIV/0!	#DIV/0!	#DIV/0!	#DIV/0!
56	APOEKO #95	APOEKO	F	Adult	5.13	8.37	3.24	ECSuper	5	472	176	4135	360	387	129	132	73.29545455	94.4	35.2	827	72	77.4	25.8	26.4	2	0.4	0.011363636	1.136363636	88	0.015503876	1.550387597
56	APOEKO #95	APOEKO	F	Adult	5.13	8.37	3.24	ECDeep	5	9	7	427	6	7	4	4	57.14285714	1.8	1.4	85.4	1.2	1.4	0.8	0.8	0	0	0	0	#DIV/0!	0	0
56	APOEKO #95	APOEKO	F	Adult	5.13	8.37	3.24	Total	5	523	204	5095	396	432	151	159	74.01960784	104.6	40.8	1019	79.2	86.4	30.2	31.8	2	0.4	0.009803922	0.980392157	102	0.013245033	1.324503311
58	APOE4 #148	APOE4	F	Adult	5.17	8.4	3.23	ECTotal	7	1083	398	5986	833	875	294	305	73.86934673	154.7142857	56.85714286	855.1428571	119	125	42	43.57142857	15	2.142857143	0.037688442	3.768844221	26.53333333	0.051020408	5.102040816
58	APOE4 #148	APOE4	F	Adult	5.17	8.4	3.23	DG	7	62	34	449	55	63	32	35	94.11764706	8.857142857	4.857142857	64.14285714	7.857142857	9	4.571428571	5	1	0.142857143	0.029411765	2.941176471	34	0.03125	3.125
58	APOE4 #148	APOE4	F	Adult	5.17	8.4	3.23	CA23	7	2	0	365	0	0	0	0	#DIV/0!	0.285714286	0	52.14285714	0	0	0	0	0	0	#DIV/0!	#DIV/0!	#DIV/0!	#DIV/0!	#DIV/0!
58	APOE4 #148	APOE4	F	Adult	5.17	8.4	3.23	CA1	7	0	0	254	0	0	0	0	#DIV/0!	0	0	36.28571429	0	0	0	0	0	0	#DIV/0!	#DIV/0!	#DIV/0!	#DIV/0!	#DIV/0!
58	APOE4 #148	APOE4	F	Adult	5.17	8.4	3.23	ECSuper	7	939	323	4775	715	747	232	244	71.82662539	134.1428571	46.14285714	682.1428571	102.1428571	106.7142857	33.14285714	34.85714286	14	2	0.043343653	4.334365325	23.07142857	0.060344828	6.034482759
58	APOE4 #148	APOE4	F	Adult	5.17	8.4	3.23	ECDeep	7	144	75	1211	118	128	62	61	82.66666667	20.57142857	10.71428571	173	16.85714286	18.28571429	8.857142857	8.714285714	1	0.142857143	0.013333333	1.333333333	75	0.016129032	1.612903226
58	APOE4 #148	APOE4	F	Adult	5.17	8.4	3.23	Total	7	1147	432	7054	888	938	326	340	75.46296296	163.8571429	61.71428571	1007.714286	126.8571429	134	46.57142857	48.57142857	16	2.285714286	0.037037037	3.703703704	27	0.049079755	4.90797546
64	APOE4 #12	APOE4	F	Aged	15.7	18.87	3.17	ECTotal	8	2028	952	6194	1549	1640	689	714	72.37394958	253.5	119	774.25	193.625	205	86.125	89.25	7	0.875	0.007352941	0.735294118	136	0.010159652	1.015965167
64	APOE4 #12	APOE4	F	Aged	15.7	18.87	3.17	DG	8	554	350	908	408	514	273	299	78	69.25	43.75	113.5	51	64.25	34.125	37.375	1	0.125	0.002857143	0.285714286	350	0.003663004	0.366300366
64	APOE4 #12	APOE4	F	Aged	15.7	18.87	3.17	CA23	8	123	45	330	81	90	30	33	66.66666667	15.375	5.625	41.25	10.125	11.25	3.75	4.125	0	0	0	0	#DIV/0!	0	0
64	APOE4 #12	APOE4	F	Aged	15.7	18.87	3.17	CA1	8	18	8	134	9	7	4	3	50	2.25	1	16.75	1.125	0.875	0.5	0.375	0	0	0	0	#DIV/0!	0	0
64	APOE4 #12	APOE4	F	Aged	15.7	18.87	3.17	ECSuper	8	1817	816	5545	1429	1522	620	650	75.98039216	227.125	102	693.125	178.625	190.25	77.5	81.25	7	0.875	0.008578431	0.857843137	116.5714286	0.011290323	1.129032258
64	APOE4 #12	APOE4	F	Aged	15.7	18.87	3.17	ECDeep	8	211	136	649	120	118	69	64	50.73529412	26.375	17	81.125	15	14.75	8.625	8	0	0	0	0	#DIV/0!	0	0
64	APOE4 #12	APOE4	F	Aged	15.7	18.87	3.17	Total	8	2723	1355	7566	2047	2251	996	1049	73.50553506	340.375	169.375	945.75	255.875	281.375	124.5	131.125	8	1	0.005904059	0.590405904	169.375	0.008032129	0.803212851
68	APOE4 #63	APOE4	F	Aged	15.17	18.37	3.2	ECTotal	6	258	123	1256	139	151	66	58	53.65853659	43	20.5	209.3333333	23.16666667	25.16666667	11	9.666666667	5	0.833333333	0.040650407	4.06504065	24.6	0.075757576	7.575757576
68	APOE4 #63	APOE4	F	Aged	15.17	18.37	3.2	DG	6	17	7	145	3	3	1	1	14.28571429	2.833333333	1.166666667	24.16666667	0.5	0.5	0.166666667	0.166666667	0	0	0	0	#DIV/0!	0	0
68	APOE4 #63	APOE4	F	Aged	15.17	18.37	3.2	CA23	6	6	2	155	1	1	0	0	0	1	0.333333333	25.83333333	0.166666667	0.166666667	0	0	2	0.333333333	1	100	1	#DIV/0!	#DIV/0!
68	APOE4 #63	APOE4	F	Aged	15.17	18.37	3.2	CA1	6	2	0	143	0	0	0	0	#DIV/0!	0.333333333	0	23.83333333	0	0	0	0	0	0	#DIV/0!	#DIV/0!	#DIV/0!	#DIV/0!	#DIV/0!
68	APOE4 #63	APOE4	F	Aged	15.17	18.37	3.2	ECSuper	6	218	104	892	114	125	57	49	54.80769231	36.33333333	17.33333333	148.6666667	19	20.83333333	9.5	8.166666667	5	0.833333333	0.048076923	4.807692308	20.8	0.087719298	8.771929825
68	APOE4 #63	APOE4	F	Aged	15.17	18.37	3.2	ECDeep	6	40	19	364	25	26	9	9	47.36842105	6.666666667	3.166666667	60.66666667	4.166666667	4.333333333	1.5	1.5	0	0	0	0	#DIV/0!	0	0
68	APOE4 #63	APOE4	F	Aged	15.17	18.37	3.2	Total	6	283	132	1699	143	155	67	59	50.75757576	47.16666667	22	283.1666667	23.83333333	25.83333333	11.16666667	9.833333333	7	1.166666667	0.053030303	5.303030303	18.85714286	0.104477612	10.44776119
69	APOE4 #39	APOE4	F	Aged	15.3	18.5	3.2	ECTotal	4	82	48	290	58	63	36	34	75	20.5	12	72.5	14.5	15.75	9	8.5	2	0.5	0.041666667	4.166666667	24	0.055555556	5.555555556
69	APOE4 #39	APOE4	F	Aged	15.3	18.5	3.2	DG	4	4	2	46	1	1	0	1	0	1	0.5	11.5	0.25	0.25	0	0.25	0	0	0	0	#DIV/0!	#DIV/0!	#DIV/0!
69	APOE4 #39	APOE4	F	Aged	15.3	18.5	3.2	CA23	4	2	0	21	0	0	0	0	#DIV/0!	0.5	0	5.25	0	0	0	0	0	0	#DIV/0!	#DIV/0!	#DIV/0!	#DIV/0!	#DIV/0!
69	APOE4 #39	APOE4	F	Aged	15.3	18.5	3.2	CA1	4	1	0	17	1	1	0	1	#DIV/0!	0.25	0	4.25	0.25	0.25	0	0.25	0	0	#DIV/0!	#DIV/0!	#DIV/0!	#DIV/0!	#DIV/0!
69	APOE4 #39	APOE4	F	Aged	15.3	18.5	3.2	ECSuper	4	48	23	222	33	38	17	17	73.91304348	12	5.75	55.5	8.25	9.5	4.25	4.25	2	0.5	0.086956522	8.695652174	11.5	0.117647059	11.76470588
69	APOE4 #39	APOE4	F	Aged	15.3	18.5	3.2	ECDeep	4	34	25	68	25	25	19	17	76	8.5	6.25	17	6.25	6.25	4.75	4.25	0	0	0	0	#DIV/0!	0	0
69	APOE4 #39	APOE4	F	Aged	15.3	18.5	3.2	Total	4	89	50	374	60	65	36	36	72	22.25	12.5	93.5	15	16.25	9	9	2	0.5	0.04	4	25	0.055555556	5.555555556
73	APOE4 #11	APOE4	F	Aged	15.67	18.87	3.2	ECTotal	5	228	61	1055	143	153	42	41	68.85245902	45.6	12.2	211	28.6	30.6	8.4	8.2	0	0	0	0	#DIV/0!	0	0
73	APOE4 #11	APOE4	F	Aged	15.67	18.87	3.2	DG	5	4	0	121	0	0	0	0	#DIV/0!	0.8	0	24.2	0	0	0	0	0	0	#DIV/0!	#DIV/0!	#DIV/0!	#DIV/0!	#DIV/0!
73	APOE4 #11	APOE4	F	Aged	15.67	18.87	3.2	CA23	5	1	0	101	0	0	0	0	#DIV/0!	0.2	0	20.2	0	0	0	0	0	0	#DIV/0!	#DIV/0!	#DIV/0!	#DIV/0!	#DIV/0!
73	APOE4 #11	APOE4	F	Aged	15.67	18.87	3.2	CA1	5	0	0	121	0	0	0	0	#DIV/0!	0	0	24.2	0	0	0	0	0	0	#DIV/0!	#DIV/0!	#DIV/0!	#DIV/0!	#DIV/0!
73	APOE4 #11	APOE4	F	Aged	15.67	18.87	3.2	ECSuper	5	205	52	899	128	137	35	37	67.30769231	41	10.4	179.8	25.6	27.4	7	7.4	0	0	0	0	#DIV/0!	0	0
73	APOE4 #11	APOE4	F	Aged	15.67	18.87	3.2	ECDeep	5	23	9	156	15	16	7	4	77.77777778	4.6	1.8	31.2	3	3.2	1.4	0.8	0	0	0	0	#DIV/0!	0	0
73	APOE4 #11	APOE4	F	Aged	15.67	18.87	3.2	Total	5	233	61	1398	143	153	42	41	68.85245902	46.6	12.2	279.6	28.6	30.6	8.4	8.2	0	0	0	0	#DIV/0!	0	0
74	APOE3 #16	APOE3	F	Aged	15.73	18.93	3.2	ECTotal	6	731	341	3354	511	539	235	229	68.91495601	121.8333333	56.83333333	559	85.16666667	89.83333333	39.16666667	38.16666667	7	1.166666667	0.020527859	2.052785924	48.71428571	0.029787234	2.978723404
74	APOE3 #16	APOE3	F	Aged	15.73	18.93	3.2	DG	6	19	8	123	4	4	2	2	25	3.166666667	1.333333333	20.5	0.666666667	0.666666667	0.333333333	0.333333333	0	0	0	0	#DIV/0!	0	0
74	APOE3 #16	APOE3	F	Aged	15.73	18.93	3.2	CA23	6	6	1	167	0	0	0	0	0	1	0.166666667	27.83333333	0	0	0	0	0	0	0	0	#DIV/0!	#DIV/0!	#DIV/0!
74	APOE3 #16	APOE3	F	Aged	15.73	18.93	3.2	CA1	6	28	10	222	18	19	6	7	60	4.666666667	1.666666667	37	3	3.166666667	1	1.166666667	0	0	0	0	#DIV/0!	0	0
74	APOE3 #16	APOE3	F	Aged	15.73	18.93	3.2	ECSuper	6	248	71	1214	157	157	49	47	69.01408451	41.33333333	11.83333333	202.3333333	26.16666667	26.16666667	8.166666667	7.833333333	7	1.166666667	0.098591549	9.85915493	10.14285714	0.142857143	14.28571429
74	APOE3 #16	APOE3	F	Aged	15.73	18.93	3.2	ECDeep	6	483	270	2140	354	382	186	182	68.88888889	80.5	45	356.6666667	59	63.66666667	31	30.33333333	0	0	0	0	#DIV/0!	0	0
74	APOE3 #16	APOE3	F	Aged	15.73	18.93	3.2	Total	6	784	360	3866	533	562	243	238	67.5	130.6666667	60	644.3333333	88.83333333	93.66666667	40.5	39.66666667	7	1.166666667	0.019444444	1.944444444	51.42857143	0.028806584	2.880658436
75	APOE2 #34	APOE2	F	Aged	15.3	18.53	3.23	ECTotal	5	19	11	1359	10	11	6	6	54.54545455	3.8	2.2	271.8	2	2.2	1.2	1.2	0	0	0	0	#DIV/0!	0	0
75	APOE2 #34	APOE2	F	Aged	15.3	18.53	3.23	DG	5	40	19	217	25	33	11	16	57.89473684	8	3.8	43.4	5	6.6	2.2	3.2	0	0	0	0	#DIV/0!	0	0
75	APOE2 #34	APOE2	F	Aged	15.3	18.53	3.23	CA23	5	3	1	295	3	4	1	1	100	0.6	0.2	59	0.6	0.8	0.2	0.2	0	0	0	0	#DIV/0!	0	0
75	APOE2 #34	APOE2	F	Aged	15.3	18.53	3.23	CA1	5	2	0	325	2	2	0	0	#DIV/0!	0.4	0	65	0.4	0.4	0	0	0	0	#DIV/0!	#DIV/0!	#DIV/0!	#DIV/0!	#DIV/0!
75	APOE2 #34	APOE2	F	Aged	15.3	18.53	3.23	ECSuper	5	8	4	1061	5	6	3	3	75	1.6	0.8	212.2	1	1.2	0.6	0.6	0	0	0	0	#DIV/0!	0	0
75	APOE2 #34	APOE2	F	Aged	15.3	18.53	3.23	ECDeep	5	11	7	298	5	5	3	3	42.85714286	2.2	1.4	59.6	1	1	0.6	0.6	0	0	0	0	#DIV/0!	0	0
75	APOE2 #34	APOE2	F	Aged	15.3	18.53	3.23	Total	5	64	31	2196	40	50	18	23	58.06451613	12.8	6.2	439.2	8	10	3.6	4.6	0	0	0	0	#DIV/0!	0	0
76	APOE KO #12	APOEKO	F	Aged	15.4	18.6	3.2	ECTotal	7	1272	439	4863	1045	1114	332	315	75.62642369	181.7142857	62.71428571	694.7142857	149.2857143	159.1428571	47.42857143	45	1	0.142857143	0.002277904	0.227790433	439	0.003012048	0.301204819
76	APOE KO #12	APOEKO	F	Aged	15.4	18.6	3.2	DG	7	949	365	1492	820	975	319	316	87.39726027	135.5714286	52.14285714	213.1428571	117.1428571	139.2857143	45.57142857	45.14285714	5	0.714285714	0.01369863	1.369863014	73	0.015673981	1.567398119
76	APOE KO #12	APOEKO	F	Aged	15.4	18.6	3.2	CA23	7	125	14	560	106	116	12	15	85.71428571	17.85714286	2	80	15.14285714	16.57142857	1.714285714	2.142857143	1	0.142857143	0.071428571	7.142857143	14	0.083333333	8.333333333
76	APOE KO #12	APOEKO	F	Aged	15.4	18.6	3.2	CA1	7	12	4	61	7	9	3	2	75	1.714285714	0.571428571	8.714285714	1	1.285714286	0.428571429	0.285714286	0	0	0	0	#DIV/0!	0	0
76	APOE KO #12	APOEKO	F	Aged	15.4	18.6	3.2	ECSuper	7	1084	356	3850	896	955	280	268	78.65168539	154.8571429	50.85714286	550	128	136.4285714	40	38.28571429	1	0.142857143	0.002808989	0.280898876	356	0.003571429	0.357142857
76	APOE KO #12	APOEKO	F	Aged	15.4	18.6	3.2	ECDeep	7	188	83	1013	149	159	52	47	62.65060241	26.85714286	11.85714286	144.7142857	21.28571429	22.71428571	7.428571429	6.714285714	0	0	0	0	#DIV/0!	0	0
76	APOE KO #12	APOEKO	F	Aged	15.4	18.6	3.2	Total	7	2358	822	6976	1978	2214	666	648	81.02189781	336.8571429	117.4285714	996.5714286	282.5714286	316.2857143	95.14285714	92.57142857	7	1	0.008515815	0.851581509	117.4285714	0.010510511	1.051051051
81TSJ	APOE3 #81 TSJ	APOE3	F	Adult			0	ECTotal	6	728	273	3261	522	567	199	204	72.89377289	121.3333333	45.5	543.5	87	94.5	33.16666667	34	8	1.333333333	0.029304029	2.93040293	34.125	0.040201005	4.020100503
81TSJ	APOE3 #81 TSJ	APOE3	F	Adult			0	DG	6	152	95	309	125	144	78	92	82.10526316	25.33333333	15.83333333	51.5	20.83333333	24	13	15.33333333	4	0.666666667	0.042105263	4.210526316	23.75	0.051282051	5.128205128
81TSJ	APOE3 #81 TSJ	APOE3	F	Adult			0	CA23	6	14	2	200	11	12	2	3	100	2.333333333	0.333333333	33.33333333	1.833333333	2	0.333333333	0.5	0	0	0	0	#DIV/0!	0	0
81TSJ	APOE3 #81 TSJ	APOE3	F	Adult			0	CA1	6	2	1	12	0	0	0	0	0	0.333333333	0.166666667	2	0	0	0	0	0	0	0	0	#DIV/0!	#DIV/0!	#DIV/0!
81TSJ	APOE3 #81 TSJ	APOE3	F	Adult			0	ECSuper	6	721	269	3216	518	561	196	201	72.86245353	120.1666667	44.83333333	536	86.33333333	93.5	32.66666667	33.5	8	1.333333333	0.029739777	2.973977695	33.625	0.040816327	4.081632653
81TSJ	APOE3 #81 TSJ	APOE3	F	Adult			0	ECDeep	6	7	4	45	4	6	3	3	75	1.166666667	0.666666667	7.5	0.666666667	1	0.5	0.5	0	0	0	0	#DIV/0!	0	0
81TSJ	APOE3 #81 TSJ	APOE3	F	Adult			0	Total	6	896	371	3782	658	723	279	299	75.20215633	149.3333333	61.83333333	630.3333333	109.6666667	120.5	46.5	49.83333333	12	2	0.032345013	3.234501348	30.91666667	0.043010753	4.301075269
92	APOE3 #8	APOE3	F	Aged	15.67	18.9	3.23	ECTotal	6	682	249	2034	526	563	182	184	73.09236948	113.6666667	41.5	339	87.66666667	93.83333333	30.33333333	30.66666667	2	0.333333333	0.008032129	0.803212851	124.5	0.010989011	1.098901099
92	APOE3 #8	APOE3	F	Aged	15.67	18.9	3.23	DG	6	2	1	31	0	0	0	0	0	0.333333333	0.166666667	5.166666667	0	0	0	0	0	0	0	0	#DIV/0!	#DIV/0!	#DIV/0!
92	APOE3 #8	APOE3	F	Aged	15.67	18.9	3.23	CA23	6	12	1	30	6	7	1	0	100	2	0.166666667	5	1	1.166666667	0.166666667	0	0	0	0	0	#DIV/0!	0	0
92	APOE3 #8	APOE3	F	Aged	15.67	18.9	3.23	CA1	6	22	11	57	12	15	7	7	63.63636364	3.666666667	1.833333333	9.5	2	2.5	1.166666667	1.166666667	0	0	0	0	#DIV/0!	0	0
92	APOE3 #8	APOE3	F	Aged	15.67	18.9	3.23	ECSuper	6	170	39	713	123	126	27	26	69.23076923	28.33333333	6.5	118.8333333	20.5	21	4.5	4.333333333	0	0	0	0	#DIV/0!	0	0
92	APOE3 #8	APOE3	F	Aged	15.67	18.9	3.23	ECDeep	6	512	210	1321	403	437	155	158	73.80952381	85.33333333	35	220.1666667	67.16666667	72.83333333	25.83333333	26.33333333	2	0.333333333	0.00952381	0.952380952	105	0.012903226	1.290322581
92	APOE3 #8	APOE3	F	Aged	15.67	18.9	3.23	Total	6	718	262	2152	544	585	190	191	72.51908397	119.6666667	43.66666667	358.6666667	90.66666667	97.5	31.66666667	31.83333333	2	0.333333333	0.007633588	0.763358779	131	0.010526316	1.052631579
98	APOE4 #61	APOE4	F	Aged	15.17	18.37	3.2	ECTotal	7	246	144	8136	161	175	94	95	65.27777778	35.14285714	20.57142857	1162.285714	23	25	13.42857143	13.57142857	7	1	0.048611111	4.861111111	20.57142857	0.074468085	7.446808511
98	APOE4 #61	APOE4	F	Aged	15.17	18.37	3.2	DG	7	49	30	996	42	61	28	32	93.33333333	7	4.285714286	142.2857143	6	8.714285714	4	4.571428571	0	0	0	0	#DIV/0!	0	0
98	APOE4 #61	APOE4	F	Aged	15.17	18.37	3.2	CA23	7	5	4	1101	2	8	1	7	25	0.714285714	0.571428571	157.2857143	0.285714286	1.142857143	0.142857143	1	0	0	0	0	#DIV/0!	0	0
98	APOE4 #61	APOE4	F	Aged	15.17	18.37	3.2	CA1	7	3	0	1135	0	0	0	0	#DIV/0!	0.428571429	0	162.1428571	0	0	0	0	0	0	#DIV/0!	#DIV/0!	#DIV/0!	#DIV/0!	#DIV/0!
98	APOE4 #61	APOE4	F	Aged	15.17	18.37	3.2	ECSuper	7	237	137	6371	156	171	90	90	65.69343066	33.85714286	19.57142857	910.1428571	22.28571429	24.42857143	12.85714286	12.85714286	6	0.857142857	0.04379562	4.379562044	22.83333333	0.066666667	6.666666667
98	APOE4 #61	APOE4	F	Aged	15.17	18.37	3.2	ECDeep	7	9	7	1765	5	4	4	5	57.14285714	1.285714286	1	252.1428571	0.714285714	0.571428571	0.571428571	0.714285714	1	0.142857143	0.142857143	14.28571429	7	0.25	25
98	APOE4 #61	APOE4	F	Aged	15.17	18.37	3.2	Total	7	303	178	11368	205	244	123	134	69.1011236	43.28571429	25.42857143	1624	29.28571429	34.85714286	17.57142857	19.14285714	7	1	0.039325843	3.93258427	25.42857143	0.056910569	5.691056911
99	APOE2 #64	APOE2	F	Aged	15.2	18.43	3.23	ECTotal	8	372	215	1104	127	135	82	74	38.13953488	46.5	26.875	138	15.875	16.875	10.25	9.25	8	1	0.037209302	3.720930233	26.875	0.097560976	9.756097561
99	APOE2 #64	APOE2	F	Aged	15.2	18.43	3.23	DG	8	695	456	887	452	564	315	350	69.07894737	86.875	57	110.875	56.5	70.5	39.375	43.75	7	0.875	0.015350877	1.535087719	65.14285714	0.022222222	2.222222222
99	APOE2 #64	APOE2	F	Aged	15.2	18.43	3.23	CA23	8	173	63	307	74	89	36	40	57.14285714	21.625	7.875	38.375	9.25	11.125	4.5	5	2	0.25	0.031746032	3.174603175	31.5	0.055555556	5.555555556
99	APOE2 #64	APOE2	F	Aged	15.2	18.43	3.23	CA1	8	29	15	124	9	9	8	7	53.33333333	3.625	1.875	15.5	1.125	1.125	1	0.875	0	0	0	0	#DIV/0!	0	0
99	APOE2 #64	APOE2	F	Aged	15.2	18.43	3.23	ECSuper	8	328	188	895	114	120	75	67	39.89361702	41	23.5	111.875	14.25	15	9.375	8.375	8	1	0.042553191	4.255319149	23.5	0.106666667	10.66666667
99	APOE2 #64	APOE2	F	Aged	15.2	18.43	3.23	ECDeep	8	44	27	209	13	15	7	7	25.92592593	5.5	3.375	26.125	1.625	1.875	0.875	0.875	0	0	0	0	#DIV/0!	0	0
99	APOE2 #64	APOE2	F	Aged	15.2	18.43	3.23	Total	8	1269	749	2422	662	797	441	471	58.87850467	158.625	93.625	302.75	82.75	99.625	55.125	58.875	17	2.125	0.022696929	2.269692924	44.05882353	0.038548753	3.854875283
96	APOE KO #1	APOEKO	M	Aged	15.2	18.43333333	3.233333333	ECTotal	7	356	242	1956	300	313	195	195	80.5785124	50.85714286	34.57142857	279.4285714	42.85714286	44.71428571	27.85714286	27.85714286	10	1.428571429	0.041322314	4.132231405	24.2	0.051282051	5.128205128
96	APOE KO #1	APOEKO	M	Aged	15.2	18.43333333	3.233333333	DG	7	1107	816	1926	990	986	737	719	90.31862745	158.1428571	116.5714286	275.1428571	141.4285714	140.8571429	105.2857143	102.7142857	4	0.571428571	0.004901961	0.490196078	204	0.005427408	0.542740841
96	APOE KO #1	APOEKO	M	Aged	15.2	18.43333333	3.233333333	CA23	7	542	210	1542	512	459	200	196	95.23809524	77.42857143	30	220.2857143	73.14285714	65.57142857	28.57142857	28	4	0.571428571	0.019047619	1.904761905	52.5	0.02	2
96	APOE KO #1	APOEKO	M	Aged	15.2	18.43333333	3.233333333	CA1	7	25	11	183	23	23	10	17	90.90909091	3.571428571	1.571428571	26.14285714	3.285714286	3.285714286	1.428571429	2.428571429	0	0	0	0	#DIV/0!	0	0
96	APOE KO #1	APOEKO	M	Aged	15.2	18.43333333	3.233333333	ECSuper	7	350	237	1935	296	309	192	192	81.01265823	50	33.85714286	276.4285714	42.28571429	44.14285714	27.42857143	27.42857143	10	1.428571429	0.042194093	4.219409283	23.7	0.052083333	5.208333333
96	APOE KO #1	APOEKO	M	Aged	15.2	18.43333333	3.233333333	ECDeep	7	6	5	21	4	4	3	3	60	0.857142857	0.714285714	3	0.571428571	0.571428571	0.428571429	0.428571429	0	0	0	0	#DIV/0!	0	0
96	APOE KO #1	APOEKO	M	Aged	15.2	18.43333333	3.233333333	Total	7	2030	1279	5607	1825	1781	1142	1127	89.28850665	290	182.7142857	801	260.7142857	254.4285714	163.1428571	161	18	2.571428571	0.014073495	1.407349492	71.05555556	0.015761821	1.576182137
72	APOE2 #2	APOE2	M	Aged	15.23333333	18.43333333	3.2	ECTotal	7	430	307	2358	345	346	239	230	77.85016287	61.42857143	43.85714286	336.8571429	49.28571429	49.42857143	34.14285714	32.85714286	0	0	0	0	#DIV/0!	0	0
72	APOE2 #2	APOE2	M	Aged	15.23333333	18.43333333	3.2	DG	7	839	575	1278	690	724	491	495	85.39130435	119.8571429	82.14285714	182.5714286	98.57142857	103.4285714	70.14285714	70.71428571	3	0.428571429	0.005217391	0.52173913	191.6666667	0.00610998	0.610997963
72	APOE2 #2	APOE2	M	Aged	15.23333333	18.43333333	3.2	CA23	7	252	107	960	241	228	100	108	93.45794393	36	15.28571429	137.1428571	34.42857143	32.57142857	14.28571429	15.42857143	0	0	0	0	#DIV/0!	0	0
72	APOE2 #2	APOE2	M	Aged	15.23333333	18.43333333	3.2	CA1	7	88	42	234	81	68	38	40	90.47619048	12.57142857	6	33.42857143	11.57142857	9.714285714	5.428571429	5.714285714	0	0	0	0	#DIV/0!	0	0
72	APOE2 #2	APOE2	M	Aged	15.23333333	18.43333333	3.2	ECSuper	7	294	197	1750	242	244	156	153	79.18781726	42	28.14285714	250	34.57142857	34.85714286	22.28571429	21.85714286	0	0	0	0	#DIV/0!	0	0
72	APOE2 #2	APOE2	M	Aged	15.23333333	18.43333333	3.2	ECDeep	7	136	110	608	103	102	83	77	75.45454545	19.42857143	15.71428571	86.85714286	14.71428571	14.57142857	11.85714286	11	0	0	0	0	#DIV/0!	0	0
72	APOE2 #2	APOE2	M	Aged	15.23333333	18.43333333	3.2	Total	7	1609	1031	4830	1357	1366	868	873	84.19010669	229.8571429	147.2857143	690	193.8571429	195.1428571	124	124.7142857	3	0.428571429	0.002909796	0.290979631	343.6666667	0.003456221	0.34562212
