# Supplementary material for: Apolipoprotein E isoform does not influence trans-synaptic spread of tau pathology in a mouse model
Source: Brain Neurosci Adv. 2023 Aug 17;7:23982128231191046. doi: 10.1177/23982128231191046 (PMC10433884; doi:10.1177/23982128231191046)
Supplement: sj-csv-3-bna-10.1177_23982128231191046 – Supplemental material for Apolipoprotein E isoform does not influence trans-synaptic spread of tau pathology in a mouse model [file sj-csv-3-bna-10.1177_23982128231191046.csv]

ImageID	BlindedMouseID	UnblindedMouseID	BlockID	StackID	Genotype	AgeGroup	Sex	AgeInjection	AgeCull	Incubation	StackLength	Batch	GFPDensity	PSDDensity	Tau13Density	VGlut1Density	PairedPSDDensity	PairedVGlut1Density	PairedVGlut1_obj	PairedVGlut1_pcttotal	PairedPSD_obj	PairedPSD_pcttotal	Donor_obj	DonorDensity	Donor_pctPairedVGlut1	Recipient_obj	RecipientDensity	Recipient_pctPairedPSD	RecipientNorm_PairedVGlut1	RecipientNorm_Donor	DonorFor1Recipient	ApposedRecipient_obj	ApposedRecipientDensity	ApposedRecipient_pctPairedPSD	ApposedRecipientNorm_Donor	DonorFor1ApposedRecipient
AT02-1-Stack1	AT02	APOE4_62	1	1	APOE4	Adult	F	5	8.3	3.3	29	1	747923418.2	1046948487	715226774.9	1605906952	802723910.7	887630239.3	27066	55.27283124	24477	76.67272272	6301	206641474.1	23.28013005	2936	96286203.45	11.99493402	0.108475578	0.465957784	2.146117166	871	28564469.76	3.55844262	0.138232027	7.234213548
AT03-1-Stack1	AT03	APOE2_21	1	1	APOE2	Adult	M	5.4	8.63	3.23	28	1	598083195.9	1307513324	651888192.7	1504256226	1023194573	1064543107	30766	70.76873534	29571	78.25500159	4017	138993358.3	13.05662095	4289	148404907.6	14.50407494	0.139407138	1.067712223	0.936581954	958	33148030.18	3.239660478	0.238486433	4.193110647
AT03-1-Stack2	AT03	APOE2_21	1	2	APOE2	Adult	M	5.4	8.63	3.23	25	1	1005459584	1102630760	545287541.4	1456358030	897281051.9	972074632.9	24109	66.7469546	22254	81.37638498	3508	141442524	14.55058277	1133	45682548.39	5.091219556	0.046994898	0.322976055	3.096204766	271	10926717.22	1.217758605	0.077251995	12.94464945
AT05-1-Stack1	AT05	APOE3_35	1	1	APOE3	Adult	M	5.27	8.5	3.23	21	4	646963541.5	1316218950	496368589.4	1577183612	1065832709	1139518451	25099	72.2502087	23476	80.97685489	6853	311132712.3	27.30387665	1869	84854376.07	7.961322201	0.074465118	0.272727273	3.666666667	772	35049533.62	3.288464815	0.112651394	8.876943005
AT05-1-Stack2	AT05	APOE3_35	1	2	APOE3	Adult	M	5.27	8.5	3.23	25	4	689341176.7	1152404419	525491818.1	1588296250	976077554.2	1056606723	25743	66.52453679	23781	84.69922	7944	326056940	30.85887426	2004	82253034.72	8.426895421	0.077846405	0.252265861	3.964071856	903	37063118.94	3.797148984	0.113670695	8.797342193
AT06-1-Stack1	AT06	APOE3_34	1	1	APOE3	Adult	M	5.23	8.47	3.24	13	2	621742827.9	813847407.4	454290894.2	981066768.9	551583568.6	576856406.8	7441	58.79889372	7115	67.77481425	1664	129000008.2	22.36258567	602	46669474.11	8.460997892	0.080903104	0.361778846	2.764119601	300	23257213.01	4.216444132	0.180288462	5.546666667
AT06-1-Stack2	AT06	APOE3_34	1	2	APOE3	Adult	M	5.23	8.47	3.24	19	2	580300395.8	982914517.9	354958601.4	1025706174	632354091.6	649118900.2	12545	63.2850729	12221	64.33459676	1879	97225541.12	14.97807892	994	51432776.94	8.133540627	0.079234755	0.52900479	1.890342052	410	21214726.91	3.354880943	0.218201171	4.582926829
AT06-1-Stack3	AT06	APOE3_34	1	3	APOE3	Adult	M	5.23	8.47	3.24	19	2	486290082.4	851394954.8	323849112.1	1011253854	560252078.4	586589205	10223	58.00612801	9764	65.80401671	1658	95134980.12	16.21833121	716	41083622.3	7.333060221	0.070038149	0.431845597	2.315642458	316	18131878	3.236378533	0.190591074	5.246835443
AT07-1-Stack1	AT07	APOE2_33	1	1	APOE2	Adult	F	5.53	8.2	2.67	30	2	697141138.8	843810212.9	380249272.2	831054860.9	487778636.3	500848503.7	14332	60.26659939	13958	57.80667605	4352	152085730.4	30.36561541	1542	53886993.63	11.047428	0.107591404	0.354319853	2.82230869	786	27467689.36	5.631179252	0.180606618	5.536895674
AT07-1-Stack2	AT07	APOE2_33	1	2	APOE2	Adult	F	5.53	8.2	2.67	21	2	706431630.5	801915085.3	271022906.8	1017013458	541107657.4	577122432.1	11073	56.7467842	10382	67.47692708	2776	144684536.4	25.06999007	731	38099566.32	7.041032556	0.066016436	0.26332853	3.79753762	387	20170358.64	3.727605471	0.139409222	7.173126615
AT10-1-Stack1	AT10	APOE2_29	1	1	APOE2	Adult	F	5.5	8.7	3.2	30	1	612600394.2	1148998502	539602284	1431092894	872931768.3	912999831.4	28779	63.79738417	27516	75.97327296	8143	258332729.7	28.29493728	1554	49299897.08	5.647623201	0.053997707	0.190838757	5.24002574	725	23000273.73	2.634830644	0.089033526	11.23172414
AT10-1-Stack2	AT10	APOE2_29	1	2	APOE2	Adult	F	5.5	8.7	3.2	31	1	606180688.9	852936704.4	537955832	1286161396	658845490.8	707541533.7	22463	55.01187765	20917	77.2443591	6458	203414647.4	28.74949918	1082	34080930.39	5.172825931	0.048168099	0.167544131	5.96857671	451	14205637.35	2.156140938	0.069835862	14.31929047
AT11-1-Stack1	AT11	APOE3_33	1	1	APOE3	Adult	M	5.2	8.43	3.23	30	1	580270795.6	773142775.1	517613360.8	1504492295	639618516.1	753349385.6	23217	50.07332959	19712	82.72967642	3476	112789872.3	14.97178791	2302	74695709.42	11.67816558	0.099151484	0.662255466	1.509991312	494	16029400.72	2.506087662	0.142117376	7.036437247
AT11-1-Stack2	AT11	APOE3_33	1	2	APOE3	Adult	M	5.2	8.43	3.23	28	1	687344340.5	785191906.7	475482793.1	1265225749	617040813.2	710948664.8	20933	56.19144767	18168	78.58471387	5441	184792991.2	25.99245211	1025	34812133.07	5.641787759	0.048965748	0.188384488	5.308292683	345	11717254.54	1.898943197	0.063407462	15.77101449
AT12-1-Stack1	AT12	APOEKO_15	1	1	APOEKO	Adult	M	5.67	8.87	3.2	26	3	879884633.1	906621971.2	677296453	1019690132	630422673	649632022.7	17518	63.70876823	17000	69.53534031	2605	96603003.72	14.870419	1210	44871260.85	7.117647059	0.069071812	0.464491363	2.152892562	364	13498461.94	2.141176471	0.139731286	7.156593407
AT12-1-Stack2	AT12	APOEKO_15	1	2	APOEKO	Adult	M	5.67	8.87	3.2	23	3	557398665.8	1002038984	429794660.6	915110364.4	631197888.7	636217952.1	14828	69.52363091	14711	62.99135052	3550	152318163.6	23.94119234	1013	43464309.79	6.886003671	0.068316698	0.285352113	3.504442251	537	23040803.9	3.650329685	0.151267606	6.610800745
AT14-1-Stack1	AT14	APOE2_23	1	1	APOE2	Adult	M	5.43	8.67	3.24	20	2	505197143.6	699816851	471564823	858311070.2	399008560.8	429231856.6	8436	50.00889205	7842	57.01614076	610	31037391.24	7.230915126	641	32614701.29	8.173935221	0.075983879	1.050819672	0.951638066	163	8293597.987	2.07855139	0.267213115	3.742331288
AT14-1-Stack2	AT14	APOE2_23	1	2	APOE2	Adult	M	5.43	8.67	3.24	21	2	399716980.6	835118785	479960880.5	938745635.3	522313131.9	557387557.5	11871	59.37578152	11124	62.5435736	638	29956470.53	5.374441917	815	38267278.18	7.326501259	0.068654705	1.277429467	0.782822086	170	7982131.646	1.528227256	0.26645768	3.752941176
AT15-1-Stack1	AT15	APOE2_22	1	1	APOE2	Adult	M	5.43	8.67	3.24	24	3	240438422.4	1201532343	164140930	758639302.8	621030484.1	565986956.6	12010	74.60554106	13178	51.68653906	445	20971206.97	3.705245629	472	22243617.28	3.581727121	0.039300583	1.060674157	0.94279661	143	6739062.014	1.085141903	0.321348315	3.111888112
AT15-1-Stack2	AT15	APOE2_22	1	2	APOE2	Adult	M	5.43	8.67	3.24	24	3	204762388.8	1090972728	176642060.8	655727649.9	515366012.4	475925552.3	11898	72.57975965	12884	47.23912884	384	15360179.2	3.227433182	490	19600228.66	3.803166718	0.041183392	1.276041667	0.783673469	111	4440051.799	0.861533685	0.2890625	3.459459459
AT16-1-Stack1	AT16	APOE4_20	1	1	APOE4	Adult	F	5.63	8.83	3.2	20	4	604665665.6	1037922823	521558509.9	1344940618	846501377.7	905012481.8	17772	67.29014426	16623	81.5572564	4608	234655498.3	25.92842674	936	47664398.09	5.630752572	0.052667117	0.203125	4.923076923	349	17772302.28	2.099500692	0.075737847	13.2034384
AT16-1-Stack2	AT16	APOE4_20	1	2	APOE4	Adult	F	5.63	8.83	3.2	21	4	630760115.4	1155432606	447828150.7	1226788065	855020128.6	896440427.3	19435	73.07215099	18537	74	5748	265126811.2	29.5755081	854	39390796.24	4.607002212	0.043941343	0.148573417	6.730679157	338	15590268.3	1.823380266	0.058803062	17.00591716
AT18-1-Stack1	AT18	APOEKO_14	1	1	APOEKO	Adult	M	5.67	8.87	3.2	18	1	615001846.1	1098046133	433047944.4	1404288366	904500573.3	945715356.7	16154	67.34481177	15450	82.37364044	3740	218953536.8	23.15216046	658	38521771.99	4.258899676	0.040732945	0.175935829	5.683890578	222	12996707.27	1.436893204	0.059358289	16.84684685
AT18-1-Stack2	AT18	APOEKO_14	1	2	APOEKO	Adult	M	5.67	8.87	3.2	17	1	579389486	1289570960	322057089	1486709953	1097914266	1126556481	20138	75.77513546	19626	85.13794898	4825	269919307.7	23.95967822	900	50347642.89	4.585753592	0.044691628	0.186528497	5.361111111	344	19243987.95	1.752776929	0.071295337	14.02616279
AT18-1-Stack3	AT18	APOEKO_14	1	3	APOEKO	Adult	M	5.67	8.87	3.2	18	1	499673505.7	982504084.2	432841634.4	1335881652	819905056.6	881878391.1	16336	66.01470945	15188	83.45054945	5651	305062119.8	34.59231146	1235	66669920	8.131419542	0.075599902	0.21854539	4.575708502	467	25210406.99	3.074795891	0.082640241	12.1006424
AT20-1-Stack1	AT20	APOE3_38	1	1	APOE3	Adult	F	5.3	8.5	3.2	31	1	801007057.8	980690267.5	725732287.5	1320777504	750629448.5	815435745.4	26562	61.7390698	24451	76.54092972	8560	262786310.5	32.22648897	2793	85743243.61	11.42284569	0.105150215	0.326285047	3.064804869	1145	35150738.97	4.682835058	0.133761682	7.475982533
AT20-1-Stack2	AT20	APOE3_38	1	2	APOE3	Adult	F	5.3	8.5	3.2	28	1	739580342.1	1089145616	576383997.9	1415640537	859498474.3	941590767.7	27631	66.51340812	25222	78.91492757	6704	228454435.5	24.2626036	2266	77219234.91	8.984220125	0.082009337	0.33800716	2.958517211	863	29408737.74	3.421616049	0.128729117	7.76825029
AT22-1-Stack1	AT22	APOEKO_16	1	1	APOEKO	Adult	M	5.7	8.9	3.2	26	4	597631531.5	1134819341	292952109.6	1494482556	932109862.2	1016431161	26435	68.01224658	24242	82.13729078	3046	117119323.5	11.52260261	606	23300824.04	2.499793746	0.022924154	0.198949442	5.02640264	95	3652769.446	0.391881858	0.031188444	32.06315789
AT22-1-Stack2	AT22	APOEKO_16	1	2	APOEKO	Adult	M	5.7	8.9	3.2	27	4	474264801.4	1222369142	268947634.7	1495708779	1001197920	1065114046	29829	71.21132544	28039	81.90634768	3032	108264634.7	10.16460491	567	20246058	2.022183387	0.019008348	0.187005277	5.347442681	88	3142245.334	0.313848568	0.029023747	34.45454545
AT23-1-Stack1	AT23	APOE3_46	1	1	APOE3	Adult	F	5.27	8.53	3.26	24	3	705487890	1119951711	502876718.8	1040532753	742948884.4	733831175.4	17787	70.52456286	18008	66.33758196	3183	131319763.4	17.89509192	1212	50003001.32	6.73034207	0.068139653	0.380772856	2.626237624	489	20174478.26	2.715459796	0.153628652	6.509202454
AT23-1-Stack2	AT23	APOE3_46	1	2	APOE3	Adult	F	5.27	8.53	3.26	29	3	500362216	905338222.1	314133611.3	780349395.3	489104405.2	484051954	14275	62.03015687	14424	54.0244953	1348	45709424.45	9.443082312	560	18989078.41	3.882418192	0.039229422	0.415430267	2.407142857	151	5120269.356	1.046866334	0.112017804	8.927152318
AT24-1-Stack1	AT24	APOE4_14	1	1	APOE4	Adult	M	5.6	8.8	3.2	25	1	771626274.3	1014789043	646829949.1	1876312346	865162859	1020167498	25227	54.37087806	21394	85.25543955	5144	208020835.1	20.39085107	1196	48365652.96	5.590352435	0.047409522	0.232503888	4.301003344	460	18602174.21	2.150135552	0.089424572	11.1826087
AT24-1-Stack2	AT24	APOE4_14	1	2	APOE4	Adult	M	5.6	8.8	3.2	28	1	802994616.9	984660095	678799434.9	1571973318	786322226.1	888546588.1	25155	56.52427926	22261	79.85722485	4885	172552179.8	19.41959849	1391	49134100.74	6.2485962	0.055297158	0.284749232	3.51186197	479	16919650.79	2.151745205	0.098055271	10.19832985
AT25-1-Stack1	AT25	APOEKO_18	1	1	APOEKO	Adult	F	5.9	9.1	3.2	15	4	621543808.1	1381582755	636988653.7	1384188675	996097204.3	1027431809	16165	74.22628341	15672	72.09826563	3679	233833691.6	22.75904732	1720	109321541.1	10.97498724	0.106402722	0.467518347	2.138953488	499	31715958.71	3.18402246	0.135634683	7.372745491
AT25-1-Stack2	AT25	APOEKO_18	1	2	APOEKO	Adult	F	5.9	9.1	3.2	16	4	483530564.1	1336682763	418781072.9	1091542623	905835825.2	880987312	14749	80.71029879	15165	67.76745017	2723	162650244.1	18.46226863	1137	67915287.39	7.497527201	0.077089972	0.417554168	2.394898857	256	15291392.76	1.688097593	0.094013955	10.63671875
AT28-1-Stack1	AT28	APOE2_144	1	1	APOE2	Adult	M	5.6	8.8	3.2	18	3	153481895	937802284.5	83717397.3	775725403.4	516592152.9	511010993.1	9156	65.87524282	9256	55.08540142	109	6083464.204	1.19047619	90	5023043.838	0.972342264	0.00982962	0.825688073	1.211111111	16	892985.5712	0.172860847	0.146788991	6.8125
AT28-1-Stack2	AT28	APOE2_144	1	2	APOE2	Adult	M	5.6	8.8	3.2	21	3	195349963.8	782393869.5	126710662.1	707371949.8	396873279.4	390699927.6	7468	55.23260114	7586	50.72550986	97	5074704.469	1.298875201	97	5074704.469	1.278671236	0.012988752	1	1	17	889381.1957	0.224097021	0.175257732	5.705882353
AT33-1-Stack1	AT33	APOE3_74	1	1	APOE3	Adult	F	5.73	8.9	3.17	22	3	69754069.64	943522758	45319669.51	541970465.4	380439514.8	344220180.6	7565	63.51271934	8361	40.32118056	55	2502592.192	0.727032386	43	1956572.077	0.514292549	0.005684071	0.781818182	1.279069767	9	409515.0859	0.107642626	0.163636364	6.111111111
AT33-1-Stack2	AT33	APOE3_74	1	2	APOE3	Adult	F	5.73	8.9	3.17	21	3	41336747.1	960035394.3	24586215.07	582843442	424909854.4	380382529.8	8107	65.26324263	9056	44.25981135	17	797644.3821	0.209695325	25	1173006.444	0.276060071	0.003083755	1.470588235	0.68	0	0	0	0	#DIV/0!
AT39-1-Stack1	AT39	APOEKO_73	1	1	APOEKO	Adult	M	5.8	9	3.2	24	4	579930796.4	893226743.9	140480130.8	1218777958	711136671.6	789553815.1	19070	64.78241669	17176	79.61435061	686	28402407.82	3.597273204	269	11137387.32	1.566138798	0.014105926	0.39212828	2.550185874	20	828058.537	0.116441546	0.029154519	34.3
AT39-1-Stack2	AT39	APOEKO_73	1	2	APOEKO	Adult	M	5.8	9	3.2	23	4	641466045	988122159.7	156799911.3	1246439684	784825964	856027477.1	19681	68.67780996	18044	79.42600581	727	31620952.99	3.693917992	271	11787177.8	1.501884283	0.013769626	0.372764787	2.682656827	22	956892.6628	0.121924185	0.030261348	33.04545455
AT44-1-Stack1	AT44	APOE4_88	1	1	APOE4	Adult	M	5.87	9.03	3.16	20	3	738651589.1	862357801.8	563873559.6	538822203.5	343838341.4	317381783.5	6550	58.9028777	7096	39.87188852	1837	89012265.09	28.04580153	405	19624369.82	5.707440812	0.061832061	0.220468155	4.535802469	196	9497225.889	2.762119504	0.1066957	9.37244898
AT44-1-Stack2	AT44	APOE4_88	1	2	APOE4	Adult	M	5.87	9.03	3.16	24	3	498756755.4	860356414.2	368111688.5	351083337.7	225736878.8	191922861.4	4745	54.66589862	5581	26.23760049	1392	56302765.67	29.33614331	314	12700480.19	5.626231858	0.066174921	0.225574713	4.433121019	176	7118740.487	3.15355671	0.126436782	7.909090909
AT56-1-Stack1	AT56	APOEKO_95	1	1	APOEKO	Adult	F	5.13	8.37	3.24	21	3	173944653.7	662671484	61401563.68	887599003.7	443720171.6	474447396.9	8971	53.45289877	8390	66.95929769	133	7033943.126	1.482554899	37	1956811.246	0.441001192	0.004124401	0.278195489	3.594594595	11	581754.6946	0.131108462	0.082706767	12.09090909
AT56-1-Stack2	AT56	APOEKO_95	1	2	APOEKO	Adult	F	5.13	8.37	3.24	19	3	172715319.3	891741925.1	70863726.29	878590097.9	538624373.8	540666210	9003	61.53793575	8969	60.40137383	116	6966264.618	1.288459402	44	2642376.234	0.49057866	0.00488726	0.379310345	2.636363636	7	420378.0373	0.078046605	0.060344828	16.57142857
AT60-1-Stack1	AT60	APOE4_4	1	1	APOE4	Aged	F	15.27	18.47	3.2	28	1	481681753.7	1110338290	252462393.3	1614168428	884694780.7	1006346698	27580	62.34459062	24246	79.67794939	1009	36816672.18	3.658448151	604	22038919.72	2.491132558	0.021899927	0.598612488	1.670529801	81	2955550.492	0.334075724	0.080277502	12.45679012
AT60-1-Stack2	AT60	APOE4_4	1	2	APOE4	Aged	F	15.27	18.47	3.2	29	1	413785806.4	1051668690	223506657.5	1370888941	810515043.7	877986895	26767	64.04507824	24710	77.06942798	1062	34834762.3	3.96757201	591	19385446.82	2.391744233	0.022079426	0.556497175	1.796954315	66	2164872.233	0.267098341	0.062146893	16.09090909
AT61-1-Stack1	AT61	APOE3_3	1	1	APOE3	Aged	M	15.27	18.47	3.2	32	2	237018461.1	840537409.1	176995293.6	966032094.5	564741303.2	600992617.8	19745	62.21248976	18554	67.1881224	4354	132525796.8	22.05115219	849	25841617.25	4.575832705	0.042998227	0.19499311	5.128386337	499	15188418.15	2.68944702	0.114607258	8.725450902
AT61-1-Stack2	AT61	APOE3_3	1	2	APOE3	Aged	M	15.27	18.47	3.2	32	2	293804374.7	848837429.9	210132267.5	979209443	565245414.2	589443512.2	17027	60.19585661	16328	66.59053834	3672	127117905.5	21.56574852	420	14539629.71	2.572268496	0.024666706	0.114379085	8.742857143	273	9450759.313	1.671974522	0.074346405	13.45054945
AT62-1-Stack1	AT62	APOE3_5	1	1	APOE3	Aged	M	15.33	18.5	3.17	23	4	711983842	1085036641	715589491.4	1287524634	842842532.3	900313066	20475	69.92589051	19168	77.67871616	6349	279174000.3	31.00854701	2909	127912610.9	15.17633556	0.142075702	0.458182391	2.182536954	823	36188407.98	4.293614357	0.129626713	7.714459295
AT62-1-Stack2	AT62	APOE3_5	1	2	APOE3	Aged	M	15.33	18.5	3.17	26	4	557483582.4	1365821249	586666145.3	1561170484	1112686673	1177931926	30475	75.45184452	28787	81.46649309	9553	369246388.6	31.34700574	3436	132809650.5	11.93594331	0.112748154	0.359677588	2.780267753	1044	40353106.85	3.626637024	0.109285041	9.150383142
AT63-1-Stack1	AT63	APOE4_1	1	1	APOE4	Aged	M	15.2	18.43	3.23	26	2	187080484.3	785174174.9	290226473.7	788758709.5	467358867.7	471869742.7	11716	59.82434641	11604	59.5229546	479	19292045.64	4.088426084	612	24648709.67	5.274043433	0.052236258	1.277661795	0.782679739	138	5558042.377	1.189245088	0.288100209	3.471014493
AT63-1-Stack2	AT63	APOE4_1	1	2	APOE4	Aged	M	15.2	18.43	3.23	30	2	231814222.6	844091625.2	265288730.4	850832114.6	526181489.5	535526999	16446	62.94155919	16159	62.33701103	1206	39270677.41	7.333090113	977	31813807.49	6.046166223	0.059406543	0.810116086	1.234390993	258	8401189.696	1.596633455	0.213930348	4.674418605
AT63-1-Stack3	AT63	APOE4_1	1	3	APOE4	Aged	M	15.2	18.43	3.23	25	2	134490702.2	903238168.6	214612822.7	884855171.3	523048301.5	512902968.1	11830	57.96462345	12064	57.90812653	315	13657179.62	2.662721893	358	15521493.03	2.967506631	0.030262046	1.136507937	0.879888268	67	2904860.428	0.555371353	0.212698413	4.701492537
AT64-1-Stack1	AT64	APOE4_12	1	1	APOE4	Aged	F	15.7	18.87	3.17	27	2	750741941.5	815104628.6	458282501.6	959101283.9	546416522.5	566370036	15725	59.05216118	15171	67.03636605	5126	184624025.7	32.59777424	1713	61697416.32	11.29127941	0.108934817	0.334178697	2.992410975	947	34108262.26	6.242172566	0.18474444	5.412882788
AT64-1-Stack2	AT64	APOE4_12	1	2	APOE4	Aged	F	15.7	18.87	3.17	31	2	434868345.1	702844155.1	301774843.5	776373528.8	428152474	446103307	14215	57.45988116	13643	60.91712806	4025	126314865.3	28.31516004	1441	45222290.92	10.56219307	0.10137179	0.358012422	2.793199167	786	24666704.14	5.761196218	0.195279503	5.12086514
AT65-1-Stack1	AT65	APOEKO_7	1	1	APOEKO	Aged	M	15.3	18.47	3.17	13	4	817912229.7	1017404819	595227980.8	1219187031	756166282.1	813628420	11016	66.73532441	10238	74.323049	1616	119355803.1	14.66957153	1210	89369134.73	11.81871459	0.109840232	0.748762376	1.33553719	253	18686273.62	2.471185778	0.156559406	6.387351779
AT65-1-Stack2	AT65	APOEKO_7	1	2	APOEKO	Aged	M	15.3	18.47	3.17	15	4	807115230.8	1313584178	642113213.8	1413375054	976320309.6	1016886224	15968	71.94737316	15331	74.32491395	2169	138127894.6	13.58341683	1714	109152241.2	11.17996217	0.107339679	0.790225911	1.26546091	335	21333722.76	2.185115126	0.154449055	6.474626866
AT68-1-Stack1	AT68	APOE4_63	1	1	APOE4	Aged	F	15.17	18.37	3.2	23	3	212892676	918051783.4	144964505.1	730823698.3	491330078.2	478306256	11238	65.44755693	11544	53.51877608	309	13151506.77	2.749599573	207	8810232.691	1.793139293	0.018419648	0.669902913	1.492753623	46	1957829.487	0.398475398	0.148867314	6.717391304
AT68-1-Stack2	AT68	APOE4_63	1	2	APOE4	Aged	F	15.17	18.37	3.2	28	3	262134345.9	933969375.7	126402128.3	694577122.4	466778877.1	458374936.4	13363	65.99338239	13608	49.97796386	347	11902724.16	2.596722293	187	6414436.362	1.374191652	0.013993864	0.538904899	1.855614973	49	1680788.138	0.360082305	0.141210375	7.081632653
AT70-1-Stack1	AT70	APOE3_7	1	1	APOE3	Aged	F	15.43	18.63	3.2	21	4	530269017.6	774151933	320444332.8	1271522742	628499636.3	722414975.1	15569	56.81494727	13545	81.18556701	2887	133959280.2	18.54325904	782	36285471.8	5.773348099	0.050228017	0.270869415	3.691815857	140	6496120.272	1.033591731	0.048493246	20.62142857
AT70-1-Stack2	AT70	APOE3_7	1	2	APOE3	Aged	F	15.43	18.63	3.2	21	4	480084233.1	698908517	330968652.5	1103278071	522372210.6	591096327.7	12007	53.57636875	10611	74.74114249	2357	116033484.2	19.63021571	795	39137301.61	7.492225049	0.066211377	0.337293169	2.964779874	159	7827460.323	1.49844501	0.067458634	14.82389937
AT70-2-Stack1	AT70	APOE3_7	2	1	APOE3	Aged	F	15.43	18.63	3.2	16	4	499339168.6	729676515.1	348969987.2	999931963.6	508048572.7	562020486	8518	56.20587265	7700	69.62654851	1679	110780981	19.71119981	488	32198403.05	6.337662338	0.057290444	0.290649196	3.44057377	74	4882544.725	0.961038961	0.044073853	22.68918919
AT70-2-Stack2	AT70	APOE3_7	2	2	APOE3	Aged	F	15.43	18.63	3.2	18	4	703226264.6	831941525.2	511820063.8	1085629304	598955792.3	665681876.9	11383	61.31760396	10242	71.99493884	2311	135148099.6	20.30220504	900	52632319.18	8.787346221	0.079065273	0.3894418	2.567777778	160	9356856.743	1.562194884	0.069234098	14.44375
AT74-1-Stack1	AT74	APOE3_16	1	1	APOE3	Aged	F	15.73	18.93	3.2	16	4	685116453.4	778902415.1	566110737.3	1181630368	574173783.8	662806670.7	10933	56.09255554	9471	73.71575342	2473	149924165.1	22.61959206	844	51167001.74	8.911413789	0.077197476	0.341285888	2.930094787	233	14125487.45	2.460141485	0.09421755	10.61373391
AT74-1-Stack2	AT74	APOE3_16	1	2	APOE3	Aged	F	15.73	18.93	3.2	20	4	820761166.3	806834223.5	683020970.6	1048944568	557514638.4	615898567.5	11277	58.71602624	10208	69.09903202	2900	158384840.5	25.71605924	1213	66248555.68	11.88283699	0.107564068	0.418275862	2.390766694	289	15783868.58	2.831112853	0.099655172	10.03460208
AT76-1-Stack1	AT76	APOEKO_12	1	1	APOEKO	Aged	F	15.4	18.6	3.2	27	3	759961432.7	1240051099	558299219.5	919233057.2	746420997.7	685398770.2	18982	74.56202373	20672	60.19276126	4424	159741026.2	23.30629017	1188	42896098.36	5.746904025	0.062585607	0.268535262	3.723905724	536	19353795.22	2.592879257	0.121157324	8.253731343
AT76-1-Stack2	AT76	APOEKO_12	1	2	APOEKO	Aged	F	15.4	18.6	3.2	29	3	729158953.1	992492453.8	558547570.6	777013365.2	519888185.8	493981028.6	14720	63.57432841	15492	52.38207946	2200	73828686.34	14.94565217	449	15067763.71	2.898270075	0.030502717	0.204090909	4.899777283	157	5268683.525	1.013426285	0.071363636	14.01273885
AT78-1-Stack1	AT78	APOE4_9	1	1	APOE4	Aged	M	15.6	18.8	3.2	18	4	434941037.1	1016762743	198996146.6	928774177	660882337.6	657709155.8	12229	70.81475476	12288	64.9986776	1187	63840115.13	9.706435522	647	34797434.28	5.265299479	0.052907024	0.545071609	1.834621329	80	4302619.385	0.651041667	0.067396799	14.8375
AT78-1-Stack2	AT78	APOE4_9	1	2	APOE4	Aged	M	15.6	18.8	3.2	18	4	440668293.8	1061976652	196328545.5	1045731842	742921903.3	742588105.8	13348	71.0113316	13354	69.95651946	1206	67093291.55	9.035061432	723	40222595.18	5.414108132	0.054165418	0.599502488	1.668049793	89	4951329.144	0.666466976	0.073797678	13.5505618
AT80-1-Stack1	AT80	APOE3_1	1	1	APOE3	Aged	M	15.2	18.43	3.23	19	4	603424199.8	1076798318	303859153.1	1012949044	747890210.4	747685729.1	14626	73.8127681	14630	69.4549943	1735	88693746.75	11.86243676	868	44372433.53	5.933014354	0.059346369	0.500288184	1.998847926	126	6441159.706	0.861244019	0.072622478	13.76984127
AT80-1-Stack2	AT80	APOE3_1	1	2	APOE3	Aged	M	15.2	18.43	3.23	17	4	615025423.9	897836012.6	441478645.9	794201988.2	514493526.7	513057356.7	8931	64.60036166	8956	57.30373025	1361	78185092.66	15.23905498	842	48370204.27	9.401518535	0.094278356	0.618662748	1.616389549	158	9076594.151	1.764180438	0.116091109	8.613924051
AT82-1-Stack1	AT82	APOE2_1	1	1	APOE2	Aged	M	15.2	18.43	3.23	24	3	401541995.4	1080191136	286572431.1	907162535.3	664233390.5	649738433.4	16406	71.62315551	16772	61.49220898	3163	125266528.4	19.27953188	910	36039374.28	5.425709516	0.055467512	0.287701549	3.475824176	395	15643464.66	2.355115669	0.124881442	8.007594937
AT82-1-Stack2	AT82	APOE2_1	1	2	APOE2	Aged	M	15.2	18.43	3.23	23	3	288427619.5	1041710388	218943741.5	930258079.6	625776271.3	634330077.9	15054	68.18861258	14851	60.07200065	4140	174447092	27.50099641	802	33793856.95	5.400309743	0.053274877	0.193719807	5.162094763	444	18708818.56	2.989697663	0.107246377	9.324324324
AT84-1-Stack1	AT84	APOEKO_8	1	1	APOEKO	Aged	F	15.3	18.47	3.17	19	1	400951392.4	904397112.8	297053032.6	1224315808	688426921.8	753413540.7	15025	61.53751638	13729	76.11998226	760	38109437	5.058236273	833	41769948.71	6.067448467	0.055440932	1.096052632	0.912364946	121	6067423.522	0.881346056	0.159210526	6.280991736
AT84-1-Stack2	AT84	APOEKO_8	1	2	APOEKO	Aged	F	15.3	18.47	3.17	25	1	566423329.3	1113524262	469317848.7	1549208235	900826057.6	991212355.2	26111	63.98186719	23730	80.89864658	847	32153378.46	3.243843591	1640	62256836.68	6.911083017	0.062808778	1.936245573	0.516463415	174	6605298.526	0.733249052	0.205430933	4.867816092
AT85-1-Stack1	AT85	APOE3_2	1	1	APOE3	Aged	M	15.23	18.43	3.2	27	1	414006863.1	1214924518	458381079.4	1457627903	927917294.8	971271009.7	27601	66.63367293	26369	76.37653874	3173	111656929.6	11.49596029	1410	49617482.11	5.347187986	0.051085106	0.444374409	2.25035461	387	13618415.3	1.467632447	0.121966593	8.198966408
AT85-1-Stack2	AT85	APOE3_2	1	2	APOE3	Aged	M	15.23	18.43	3.2	26	1	630855773.9	942327872.8	519908857.7	1306519166	699546000.6	752376105	20351	57.58630447	18922	74.23594492	3033	112129955.6	14.90344455	517	19113480.73	2.732269316	0.025404157	0.170458292	5.866537718	177	6543686.825	0.935419089	0.058358061	17.13559322
AT87-1-Stack1	AT87	APOE2_5	1	1	APOE2	Aged	M	15.3	18.5	3.2	25	3	968502615.4	853903958.9	703908330.5	717230184.3	451061847.5	443421937.1	11550	61.82421582	11749	52.8234871	2227	85497892.12	19.28138528	1081	41501221.99	9.200783045	0.093593074	0.485406376	2.06012951	289	11095146.31	2.459783811	0.129770992	7.705882353
AT87-1-Stack2	AT87	APOE2_5	1	2	APOE2	Aged	M	15.3	18.5	3.2	20	3	713598658.6	788992681.6	529152566.4	746487377.8	420148580.2	423322053.1	8804	56.70853462	8738	53.25126455	1972	94819523.93	22.39890959	501	24089544.37	5.733577478	0.056905952	0.254056795	3.936127745	171	8222179.814	1.956969558	0.086713996	11.53216374
AT87-1-Stack3	AT87	APOE2_5	1	3	APOE2	Aged	M	15.3	18.5	3.2	21	3	692459545	1047800023	633664511	1008236152	703796292.4	700950631.1	15272	69.52246552	15334	67.16895177	4587	210533037.2	30.03535883	1625	74583864.29	10.59736533	0.106403876	0.354262045	2.822769231	563	25840440.37	3.671579497	0.122738173	8.147424512
AT89-1-Stack1	AT89	APOEKO_11	1	1	APOEKO	Aged	F	15.4	18.6	3.2	28	2	326187851.6	776003752	352339938.9	803436011.4	460057277.2	462032399.9	12632	57.50705636	12578	59.28544495	1294	47329791.44	10.24382521	952	34820681.18	7.56877087	0.075364155	0.735703246	1.359243697	303	11082632.77	2.408968039	0.234157651	4.270627063
AT89-1-Stack2	AT89	APOEKO_11	1	2	APOEKO	Aged	F	15.4	18.6	3.2	28	2	239920186.3	812232956.9	213152858.3	680595332.6	409206474.6	399993357.4	10550	58.7710991	10793	50.38043225	1258	47695890.39	11.92417062	640	24264999.88	5.929769295	0.060663507	0.508744038	1.965625	243	9213117.142	2.251459279	0.193163752	5.176954733
AT90-1-Stack1	AT90	APOE4_8	1	1	APOE4	Aged	M	15.57	18.8	3.23	31	2	780247989.7	1016110163	524331623.7	1157080252	737154795.3	770422990.1	24779	66.58336692	23709	72.5467397	6472	201225941	26.118891	2393	74402607.66	10.09321355	0.096573712	0.369746601	2.704554952	1215	37776501.59	5.124636214	0.187731768	5.326748971
AT90-1-Stack2	AT90	APOE4_8	1	2	APOE4	Aged	M	15.57	18.8	3.23	31	2	669571714	1049514150	480196312.2	1094858881	718052318.7	743107948.1	23697	67.87248668	22898	68.41759292	6015	188622792.2	25.38295987	2325	72909059.35	10.15372522	0.098113685	0.386533666	2.587096774	1156	36250697.89	5.048475849	0.192186201	5.203287197
AT91-1-Stack1	AT91	APOEKO_13	1	1	APOEKO	Aged	F	15.43	18.6	3.17	30	3	302100639.9	767213584.1	222547794.3	897035821.2	487874614.7	524196429.4	16236	58.43651022	15111	63.59045575	1021	32964064.69	6.288494703	396	12785278.76	2.620607504	0.024390244	0.387855044	2.578282828	112	3616038.439	0.74118192	0.109696376	9.116071429
AT91-1-Stack2	AT91	APOEKO_13	1	2	APOEKO	Aged	F	15.43	18.6	3.17	26	3	240873864.9	953928837.9	159899246.5	1020553524	644076594.4	666702413.7	17562	65.32753041	16966	67.51830627	364	13818453.4	2.072656873	220	8351812.494	1.296711069	0.012527047	0.604395604	1.654545455	41	1556474.147	0.24165979	0.112637363	8.87804878
AT92-1-Stack1	AT92	APOE3_8	1	1	APOE3	Aged	F	15.67	18.9	3.23	25	1	198330592.6	1108539959	274514846	1371659562	839093900.5	878538974.1	23052	64.04934567	22017	75.69360883	4545	173215323.5	19.7162936	1433	54613324.22	6.508606986	0.062163804	0.315291529	3.17166783	494	18826924.05	2.243720761	0.108690869	9.200404858
AT92-1-Stack2	AT92	APOE3_8	1	2	APOE3	Aged	F	15.67	18.9	3.23	23	1	315901093.3	973414233.8	369186113.8	1345995353	779319302.5	839063113.5	20266	62.33774223	18823	80.06039726	3434	142176193.2	16.94463634	969	40119024.82	5.147957286	0.047814073	0.282178218	3.543859649	300	12420750.72	1.593794825	0.087361677	11.44666667
AT93-1-Stack1	AT93	APOE2_3	1	1	APOE2	Aged	M	15.23	18.43	3.2	22	2	68088241.31	795238063.1	95930175.1	792612319.8	454887399.4	470506045.2	10393	59.36143477	10048	57.20141182	160	7243429.927	1.539497739	157	7107615.616	1.5625	0.015106322	0.98125	1.01910828	19	860157.3038	0.189092357	0.11875	8.421052632
AT93-1-Stack2	AT93	APOE2_3	1	2	APOE2	Aged	M	15.23	18.43	3.2	24	2	139921585.6	699195666.2	145693247.9	857916380.5	438646337.7	465319663	11287	54.23834695	10640	62.73584906	184	7585613.359	1.630194029	254	10471444.53	2.387218045	0.022503765	1.380434783	0.724409449	30	1236784.787	0.281954887	0.163043478	6.133333333
AT96-1-Stack1	AT96	APOEKO _1	1	1	APOEKO	Aged	M	15.7	18.9	3.2	28	1	301429388.2	885514484.7	341789410.8	1243841000	691779598.6	760706790.9	22448	61.1578804	20414	78.12177108	3216	108982227.4	14.32644334	1856	62895215.79	9.091799745	0.082679971	0.577114428	1.732758621	337	11420090.37	1.650827863	0.104788557	9.543026706
AT96-1-Stack2	AT96	APOEKO _1	1	2	APOEKO	Aged	M	15.7	18.9	3.2	25	1	515462636.2	1028760101	478692714.9	1360942913	827855025.3	895583093.1	23577	65.80607346	21794	80.47114426	3742	142141575.9	15.87140009	2206	83795915.66	10.12205194	0.093565763	0.589524319	1.696282865	491	18650858.83	2.252913646	0.131213255	7.621181263
