# Supplementary material for: Apolipoprotein E isoform does not influence trans-synaptic spread of tau pathology in a mouse model
Source: Brain Neurosci Adv. 2023 Aug 17;7:23982128231191046. doi: 10.1177/23982128231191046 (PMC10433884; doi:10.1177/23982128231191046)
Supplement: sj-Rmd-4-bna-10.1177_23982128231191046 – Supplemental material for Apolipoprotein E isoform does not influence trans-synaptic spread of tau pathology in a mouse model [file sj-Rmd-4-bna-10.1177_23982128231191046.Rmd]

#---
title: "Supplemental Data 4 - statistical analysis file for array tomography data in Davies et al: APOE isoform does not influence trans-synaptic spread of tau pathology in a mouse model"
output: html_document
#---

### Load packages
```{r}
library(readr)
library(table1)
library(ggplot2)
library(RColorBrewer)
library(tidyverse)
library(ggResidpanel)
library(dplyr)
library(car)
library(FSA)
library(rcompanion)
library(forecast)
library(gridExtra)
library(corrplot)
library(lmerTest)
library(emmeans)
```

### Set working directory and import dataframe 
### Dataframe columns are assigned as factors (f)/integers (i)/double (d) etc
```{r}
# set working directory where csv file is located
# setwd("path")

# Load in dataframe (uses "readr")
Mouse <- read_csv("SuppData3_Davies_etal_SynapseATData.csv", col_types = cols (
  ImageID = 'f', 
  BlindedMouseID = "f", 
  UnblindedMouseID = 'f',
  BlockID = 'f',
  StackID = "f", 
  Genotype = 'f',
  AgeGroup = 'f',
  Sex = 'f',
  AgeInjection = 'd',
  AgeCull = "d",
  Incubation = "d",
  StackLength = "i",
  Batch = "f",
  GFPDensity = "d",
  PSDDensity = "d",
  Tau13Density = "d",
  VGlut1Density = "d",
  PairedPSDDensity = "d",
  PairedVGlut1Density = "d",
  PairedVGlut1_obj = "i",
  PairedVGlut1_pcttotal = "d",
  PairedPSD_obj = "i",
  PairedPSD_pcttotal = "d",
  Donor_obj = "i",
  DonorDensity = "d",
  Donor_pctPairedVGlut1 = "d",
  Recipient_obj = "i",
  RecipientDensity = "d",
  Recipient_pctPairedPSD = "d",
  RecipientNorm_PairedVGlut1 = "d",
  RecipientNorm_Donor = "d",
  DonorFor1Recipient = "d",
  ApposedRecipient_obj = "d", 
  ApposedRecipientDensity = "d",
  ApposedRecipient_pctPairedPSD = "d",
  ApposedRecipientNorm_Donor = "d",
  DonorFor1ApposedRecipient = "d"))

# Donor synapses = VGlut1 - PSD / GFP+ / Tau+
# Recipient synapses = PSD - VGlut1 / Tau+ / GFP- 
# Apposed Recipient synapses = a PSD - VGlut1 / Tau+ / GFP- that is within 0.5um of VGlut1 - PSD / GFP+ / Tau+

```

```{r}
# Check structure of dataframe and order it for plotting
str(Mouse)

# Create ordered variables for Genotype, AgeGroup (as not sure how R will plot them)
levels(Mouse$Genotype)
Mouse$Genotypeorder <- ordered(Mouse$Genotype, levels=c("APOEKO", "APOE2", "APOE3", "APOE4"))
levels(Mouse$Genotypeorder)

levels(Mouse$AgeGroup)
# already in correct order for plotting - "Adult" "Aged" 


# Concatenate Genotype and AgeGroup - to use to determine how bars are filled in plots later
Mouse$GenotypeAge <- paste(Mouse$Genotype, Mouse$AgeGroup)
Mouse$GenotypeAge <- as.factor(Mouse$GenotypeAge)

# Order new GenotypeAgeGroup so that bars are filled in the correct order
levels(Mouse$GenotypeAge)
Mouse$GenotypeAgeorder <- ordered(Mouse$GenotypeAge, levels=c("APOEKO Adult", "APOE2 Adult", "APOE3 Adult", "APOE4 Adult", "APOEKO Aged", "APOE2 Aged", "APOE3 Aged", "APOE4 Aged"))
levels(Mouse$GenotypeAgeorder)
```

### Check whether any mice need removing from dataset
```{r}
# Check DonorFor1Recipient column
max(Mouse$DonorFor1Recipient) # 8.742857

# Check whether there are any mice with number of donor < 8.742857
sum(Mouse$Donor_obj < 8.742857) # 0

# Check ApposedDonorFor1Recipient column
max(Mouse$DonorFor1ApposedRecipient, na.rm=T) # 34.45455

# Check whether there are any mice with number of donor < 34.45455
sum(Mouse$Donor_obj < 34.45455) # 1

# AT33-1-Stack2	only has 17 donor synapses - but AT33-1-Stack1 has 55

# Could also remove that specific stack 
Mouse2 <- subset(Mouse, !(Donor_obj < 34.45455))
```

### Summary table of mouse info - stack removed dataset
```{r}
# Label columns for the table
label(Mouse2$UnblindedMouseID) <- "Unblinded Mouse ID"
label(Mouse2$Genotypeorder) <- "Genotype"
label(Mouse2$AgeGroup) <- "Age Group"
label(Mouse2$AgeInjection) <- "Age at Injection (months)"
label(Mouse2$AgeCull) <- "Age at Cull (months)"
label(Mouse2$Incubation) <- "Length of Incubation (months)"
label(Mouse2$GFPDensity) <- "GFP Density (objects/mm^3)"
label(Mouse2$PSDDensity) <- "PSD Density (objects/mm^3)"
label(Mouse2$Tau13Density) <- "Tau13 Density (objects/mm^3)"
label(Mouse2$VGlut1Density) <- "VGlut1 Density (objects/mm^3)"
label(Mouse2$PairedPSDDensity) <- "Paired PSD Density (objects/mm^3)"
label(Mouse2$PairedVGlut1Density) <- "Paired VGlut1 Density (objects/mm^3)"
label(Mouse2$PairedVGlut1_pcttotal) <- "Paired VGlut1 (% of total VGlut1)"
label(Mouse2$PairedPSD_pcttotal) <- "Paired PSD (% of total PSD)"
label(Mouse2$DonorDensity) <- "Donor Synapse Density (objects/mm^3)"
label(Mouse2$Donor_pctPairedVGlut1) <- "Donor Synapses (% of paired VGlut1)"
label(Mouse2$RecipientDensity) <- "Recipient Synapse Density (objects/mm^3)"
label(Mouse2$Recipient_pctPairedPSD) <- "Recipient Synapses (% of paired PSD)"
label(Mouse2$RecipientNorm_PairedVGlut1) <- "Number of recipient synapses normalised to number of paired VGlut (a.u.)"
label(Mouse2$RecipientNorm_Donor) <- "Number of recipient synapses normalised to number of donor synapses (a.u.)"
label(Mouse2$ApposedRecipientDensity) <- "Apposed Recipient Synapse Density (objects/mm^3)"
label(Mouse2$ApposedRecipient_pctPairedPSD) <- "Apposed Recipient Synapses (% paired PSD)"
label(Mouse2$ApposedRecipientNorm_Donor) <- "Number of apposed recipient synapses normalised to number of donor synapses"
```

```{r}
# Create new dataframe with only one row per case (for info table)
Mouse2Info <- Mouse2 %>%
    group_by(BlindedMouseID) %>%
    summarize(Genotype = Genotype[1],
              Genotypeorder = Genotypeorder[1],
              GenotypeAge = GenotypeAge[1],
              GenotypeAgeorder = GenotypeAgeorder[1],
              AgeGroup = AgeGroup[1],
              Sex = Sex[1],
              AgeInjection = AgeInjection[1],
              AgeCull = AgeCull[1],
              Incubation = Incubation[1],
              StackLength = StackLength[1], 
              Batch = Batch[1])

# Then plot the table
info1 <- table1(~ Sex + AgeInjection + AgeCull + Incubation + StackLength | Genotypeorder + AgeGroup , data = Mouse2Info)
info1

info2 <- table1(~ Sex + AgeInjection + AgeCull + Incubation + StackLength | AgeGroup + Genotypeorder, data = Mouse2Info)
info2
```

```{r}
# Create new dataframe with only one row per case (for info table)
Mouse2Measurements <- Mouse2 %>%
    group_by(BlindedMouseID) %>%
    summarize(Genotype = Genotype[1],
              Genotypeorder = Genotypeorder[1],
              AgeGroup = AgeGroup[1],
              Sex = Sex[1],
              AgeInjection = AgeInjection[1],
              AgeCull = AgeCull[1],
              Incubation = Incubation[1],
              StackLength = StackLength[1], 
              Batch = Batch[1],
              meanGFPDensity = mean(GFPDensity),
              meanPSDDensity = mean(PSDDensity),
              meanTau13Density = mean(Tau13Density),
              meanVGlut1Density = mean(VGlut1Density),
              meanPairedPSDDensity = mean(PairedPSDDensity),
              meanPairedVGlut1Density = mean(PairedVGlut1Density),
              meanPairedVGlut1_pcttotal = mean(PairedVGlut1_pcttotal),
              meanPairedPSD_pcttotal = mean(PairedPSD_pcttotal),
              meanDonorDensity = mean(DonorDensity),
              meanDonor_pctPairedVGlut1 = mean(Donor_pctPairedVGlut1),
              meanRecipientDensity = mean(RecipientDensity),
              meanRecipient_pctPairedPSD = mean(Recipient_pctPairedPSD),
              meanRecipientNorm_PairedVGlut1 = mean(RecipientNorm_PairedVGlut1),
              meanRecipientNorm_Donor = mean(RecipientNorm_Donor),
              meanApposedRecipientDensity = mean(ApposedRecipientDensity),
              meanApposedRecipient_pctPairedPSD = mean(ApposedRecipient_pctPairedPSD),
              meanApposedRecipientNorm_Donor = mean(ApposedRecipientNorm_Donor))

# Then plot the table
measurements1 <- table1(~ meanGFPDensity + meanPSDDensity + meanTau13Density + meanVGlut1Density + meanPairedPSDDensity + meanPairedVGlut1Density + meanPairedVGlut1_pcttotal + meanPairedPSD_pcttotal + meanDonorDensity + meanDonor_pctPairedVGlut1 + meanRecipientDensity + meanRecipient_pctPairedPSD + meanRecipientNorm_PairedVGlut1 + meanRecipientNorm_Donor + meanApposedRecipientDensity + meanApposedRecipient_pctPairedPSD + meanApposedRecipientNorm_Donor | Genotypeorder + AgeGroup , data = Mouse2Measurements)
measurements1

measurements2 <- table1(~ meanGFPDensity + meanPSDDensity + meanTau13Density + meanVGlut1Density + meanPairedPSDDensity + meanPairedVGlut1Density + meanPairedVGlut1_pcttotal + meanPairedPSD_pcttotal + meanDonorDensity + meanDonor_pctPairedVGlut1 + meanRecipientDensity + meanRecipient_pctPairedPSD + meanRecipientNorm_PairedVGlut1 + meanRecipientNorm_Donor + meanApposedRecipientDensity + meanApposedRecipient_pctPairedPSD + meanApposedRecipientNorm_Donor | AgeGroup + Genotypeorder, data = Mouse2Measurements)
measurements2
```


### Age at Injection - stack removed dataset
```{r}
# Plot Age at Injection
ggplot(Mouse2Info, aes(x = GenotypeAgeorder, y = AgeInjection, fill = GenotypeAgeorder)) +
  stat_boxplot(geom ='errorbar', width = 0.2) +  #  adds the little horizontal lines on top and bottom of whiskers
  geom_boxplot(outlier.size = -1, width=0.75) +  # makes it not show outliers twice (because of jitter)
  stat_summary(fun = max, fun.max = length, geom = "text", aes(label = ..ymax..), vjust = -2)  + # adds group n's above bars
  geom_point(aes(shape=Sex), position = position_jitter(w = 0.1, h = 0.0), alpha = 0.6, size = 1.5) + 
  #ggtitle("Age at injection (months)") + # title of the plot
  scale_y_continuous("Age (months)", limits = c(4,18), breaks = c(4,6,8,10,12,14,16,18)) + # names the y axis, sets where ticks are and sets limits of y-axis
  xlab("Group")  + # sets the x-axis label
  theme_classic(base_size = 14) + #classic theme makes white background without lines. 
  theme(legend.position="none", axis.text.x = element_text(angle = 45, hjust = 1)) + #removes legend since labels on x axis sufficient
  guides(fill = FALSE) + # removes group legend
#  scale_color_manual(values = c("cornflowerblue", “deeppink”)) + # manually set the colours you want - see word doc for link to list of colours
  scale_fill_brewer(palette = "Set3")
 # scale_fill_manual(values = c("#FEE0D2", "#FB8072", "#C7EAE5","#35978F")) 

ggsave("1_Age at Injection.png", width = 30, height = 20, units = "cm", dpi = 300)
```

```{r}
# Split dataframe into Adult and Aged

Mouse2InfoAdult <- subset(Mouse2Info, !(AgeGroup %in% c("Aged")))
Mouse2InfoAged <- subset(Mouse2Info, !(AgeGroup %in% c("Adult")))

# Age at injection 1-way ANOVA - Adult 
AgeInjAdultAOV <- aov(AgeInjection ~ Genotype, data = Mouse2InfoAdult)
summary(AgeInjAdultAOV) # p-value = 0.185

# Check for normality of residuals
hist(resid(AgeInjAdultAOV))
shapiro.test(resid(AgeInjAdultAOV)) # p-value = 0.02514

# Levene's Test for Homogeneity of Variance (center = median)
leveneTest(AgeInjection ~ Genotype, data = Mouse2InfoAdult) # p-value = 0.5674


# Tukey transform the data to see if helps with assumptions (uses rcompanion)
Mouse2InfoAdult$AgeInjection_tukey = 
  transformTukey(Mouse2InfoAdult$AgeInjection,
                 plotit=FALSE)

# Age at injection 1-way ANOVA - Adult 
AgeInjAdultAOV_tukey <- aov(AgeInjection_tukey ~ Genotype, data = Mouse2InfoAdult)
summary(AgeInjAdultAOV_tukey) # p-value = 0.165

shapiro.test(resid(AgeInjAdultAOV_tukey)) # p-value = 0.02598
leveneTest(AgeInjection_tukey ~ Genotype, data = Mouse2InfoAdult) # p-value = 0.5514

# Not normally distributed - so try Kruskall Wallis
kruskal.test(AgeInjection ~ Genotype, data = Mouse2InfoAdult) # p-value = 0.1451


# Age at injection 1-way ANOVA - Aged 
AgeInjAgedAOV <- aov(AgeInjection ~ Genotype, data = Mouse2InfoAged)
summary(AgeInjAgedAOV) # p-value = 0.556

# Check for normality of residuals
hist(resid(AgeInjAgedAOV))
shapiro.test(resid(AgeInjAgedAOV)) # p-value = 0.1004

# Levene's Test for Homogeneity of Variance (center = median)
leveneTest(AgeInjection ~ Genotype, data = Mouse2InfoAged) # p-value = 0.1247


### Adult and Aged mice are age-matched at injection
```


### Age at Cull - stack removed dataset
```{r}
# Plot Age at Injection
ggplot(Mouse2Info, aes(x = GenotypeAgeorder, y = AgeCull, fill = GenotypeAgeorder)) +
  stat_boxplot(geom ='errorbar', width = 0.2) +  #  adds the little horizontal lines on top and bottom of whiskers
  geom_boxplot(outlier.size = -1, width=0.75) +  # makes it not show outliers twice (because of jitter)
  stat_summary(fun = max, fun.max = length, geom = "text", aes(label = ..ymax..), vjust = -2)  + # adds group n's above bars
  geom_point(aes(shape=Sex), position = position_jitter(w = 0.1, h = 0.0), alpha = 0.6, size = 1.5) + 
  #ggtitle("Age at cull (months)") + # title of the plot
  scale_y_continuous("Age (months)", limits = c(6,20), breaks = c(6,8,10,12,14,16,18,20)) + # names the y axis, sets where ticks are and sets limits of y-axis
  xlab("Group")  + # sets the x-axis label
  theme_classic(base_size = 14) + #classic theme makes white background without lines. 
  theme(legend.position="none", axis.text.x = element_text(angle = 45, hjust = 1)) + #removes legend since labels on x axis sufficient
  guides(fill = FALSE) + # removes group legend
#  scale_color_manual(values = c("cornflowerblue", “deeppink”)) + # manually set the colours you want - see word doc for link to list of colours
  scale_fill_brewer(palette = "Set3")
 # scale_fill_manual(values = c("#FEE0D2", "#FB8072", "#C7EAE5","#35978F")) 

ggsave("1_Age at Cull.png", width = 30, height = 20, units = "cm", dpi = 300)
```

```{r}
# Age at cull 1-way ANOVA - Adult 
AgeCullAdultAOV <- aov(AgeCull ~ Genotype, data = Mouse2InfoAdult)
summary(AgeCullAdultAOV) # p-value = 0.163

# Check for normality of residuals
hist(resid(AgeCullAdultAOV))
shapiro.test(resid(AgeCullAdultAOV)) # p-value = 0.02835

# Levene's Test for Homogeneity of Variance (center = median)
leveneTest(AgeCull ~ Genotype, data = Mouse2InfoAdult) # p-value = 0.8477


# Tukey transform the data to see if helps with assumptions (uses rcompanion)
Mouse2InfoAdult$AgeCull_tukey = 
  transformTukey(Mouse2InfoAdult$AgeCull,
                 plotit=FALSE)

# Age at cull 1-way ANOVA - Adult 
AgeCullAdultAOV_tukey <- aov(AgeCull_tukey ~ Genotype, data = Mouse2InfoAdult)
summary(AgeCullAdultAOV_tukey) # p-value = 0.133

shapiro.test(resid(AgeCullAdultAOV_tukey)) # p-value = 0.05349
leveneTest(AgeCull_tukey ~ Genotype, data = Mouse2InfoAdult) # p-value = 0.8072


# Age at cull 1-way ANOVA - Aged 
AgeCullAgedAOV <- aov(AgeCull ~ Genotype, data = Mouse2InfoAged)
summary(AgeCullAgedAOV) # p-value = 0.612

# Check for normality of residuals
hist(resid(AgeCullAgedAOV))
shapiro.test(resid(AgeCullAgedAOV)) # p-value = 0.04514

# Levene's Test for Homogeneity of Variance (center = median)
leveneTest(AgeCull ~ Genotype, data = Mouse2InfoAged) # p-value = 0.2009


# Tukey transform the data to see if helps with assumptions (uses rcompanion)
Mouse2InfoAged$AgeCull_tukey = 
  transformTukey(Mouse2InfoAged$AgeCull,
                 plotit=FALSE)

# Age at cull 1-way ANOVA - Adult 
AgeCullAgedAOV_tukey <- aov(AgeCull_tukey ~ Genotype, data = Mouse2InfoAged)
summary(AgeCullAgedAOV_tukey) # p-value = 0.606

shapiro.test(resid(AgeCullAgedAOV_tukey)) # p-value = 0.06366
leveneTest(AgeCull_tukey ~ Genotype, data = Mouse2InfoAged) # p-value = 0.1715

### Adult and Aged mice are age-matched at cull
```


### Incubation - stack removed dataset
```{r}
# Plot Age at Injection
ggplot(Mouse2Info, aes(x = GenotypeAgeorder, y = Incubation, fill = GenotypeAgeorder)) +
  stat_boxplot(geom ='errorbar', width = 0.2) +  #  adds the little horizontal lines on top and bottom of whiskers
  geom_boxplot(outlier.size = -1, width=0.75) +  # makes it not show outliers twice (because of jitter)
  stat_summary(fun = max, fun.max = length, geom = "text", aes(label = ..ymax..), vjust = -2)  + # adds group n's above bars
  geom_point(aes(shape=Sex), position = position_jitter(w = 0.1, h = 0.0), alpha = 0.6, size = 1.5) + 
  #ggtitle("Incubation period (months)") + # title of the plot
  scale_y_continuous("Incubation period (months)", limits = c(2.5,3.5)) + # names the y axis, sets where ticks are and sets limits of y-axis
  xlab("Group")  + # sets the x-axis label
  theme_classic(base_size = 14) + #classic theme makes white background without lines. 
  theme(legend.position="none", axis.text.x = element_text(angle = 45, hjust = 1)) + #removes legend since labels on x axis sufficient
  guides(fill = FALSE) + # removes group legend
#  scale_color_manual(values = c("cornflowerblue", “deeppink”)) + # manually set the colours you want - see word doc for link to list of colours
  scale_fill_brewer(palette = "Set3")
 # scale_fill_manual(values = c("#FEE0D2", "#FB8072", "#C7EAE5","#35978F")) 

ggsave("1_Incubation.png", width = 30, height = 20, units = "cm", dpi = 300)
```

```{r}
# Incubation 2-way ANOVA
IncubationAOV <- aov(Incubation ~ Genotype * AgeGroup, data = Mouse2Info)
summary(IncubationAOV) 

# Check for normality of residuals
hist(resid(IncubationAOV))
shapiro.test(resid(IncubationAOV)) # p-value = 2.304e-10

# Levene's Test for Homogeneity of Variance (center = median)
leveneTest(Incubation ~ Genotype * AgeGroup, data = Mouse2Info) # p-value = 0.4864


# Tukey transform the data to see if helps with assumptions (uses rcompanion)
Mouse2Info$Incubation_tukey = 
  transformTukey(Mouse2Info$Incubation,
                 plotit=FALSE)

# Incubation 2-way ANOVA 
IncubationAOV_tukey <- aov(Incubation_tukey ~ Genotype * AgeGroup, data = Mouse2Info)
summary(IncubationAOV_tukey) 

shapiro.test(resid(IncubationAOV_tukey)) # p-value = 1.606e-07
leveneTest(Incubation_tukey ~ Genotype * AgeGroup, data = Mouse2Info) # p-value = 0.4487


# Not normally distributed - no non-parametric 2-way ANOVA, so will perform 1-way ANOVA
# Incubation 1-way ANOVA
Incubation1AOV <- aov(Incubation ~ GenotypeAge, data = Mouse2Info)
summary(Incubation1AOV) # p-value = 0.725

# Check for normality of residuals
hist(resid(Incubation1AOV))
shapiro.test(resid(Incubation1AOV)) # p-value = 2.304e-10

# Levene's Test for Homogeneity of Variance (center = median)
leveneTest(Incubation ~ GenotypeAge, data = Mouse2Info) # p-value = 0.4864


# Tukey transform the data to see if helps with assumptions (uses rcompanion)
Mouse2Info$Incubation_tukey = 
  transformTukey(Mouse2Info$Incubation,
                 plotit=FALSE)

# Incubation 1-way ANOVA 
Incubation1AOV_tukey <- aov(Incubation_tukey ~ GenotypeAge, data = Mouse2Info)
summary(Incubation1AOV_tukey) # p-value = 0.795

shapiro.test(resid(Incubation1AOV_tukey)) # p-value = 1.606e-07
leveneTest(Incubation_tukey ~ GenotypeAge, data = Mouse2Info) # p-value = 0.4487


# Not normally distributed - so will perform Kruskall Wallis
kruskal.test(Incubation ~ GenotypeAge, data = Mouse2Info) # p-value = 0.4327

### Groups are matched for length of Incubation
```


### Create mean dataframe - stack removed dataset
```{r}
# RecipientNorm_Donor and ApposedRecipientNorm_Donor variables have not been * 100 - need to do this
Mouse2$RecipientNorm_Donor100 <- (Mouse2$RecipientNorm_Donor *100)

Mouse2$ApposedRecipientNorm_Donor100 <- (Mouse2$ApposedRecipientNorm_Donor *100)

# Need to create a dataframe with the means/medians to plot with geom_point (will plot this over the spread of the data)

Mouse2Mean <- Mouse2 %>%
    group_by(BlindedMouseID) %>%
    summarize(Genotype = Genotype[1],
              Genotypeorder = Genotypeorder[1],
              GenotypeAgeorder = GenotypeAgeorder[1],
              AgeGroup = AgeGroup[1],
              Sex = Sex[1],
              AgeInjection = AgeInjection[1],
              AgeCull = AgeCull[1],
              Incubation = Incubation[1],
              StackLength = StackLength[1], 
              Batch = Batch[1],
              medGFPDensity = median(GFPDensity),
              medPSDDensity = median(PSDDensity),
              medTau13Density = median(Tau13Density),
              meanVGlut1Density = mean(VGlut1Density),
              meanPairedPSDDensity = mean(PairedPSDDensity),
              meanPairedVGlut1Density = mean(PairedVGlut1Density),
              meanPairedVGlut1_pcttotal = mean(PairedVGlut1_pcttotal),
              medPairedPSD_pcttotal = median(PairedPSD_pcttotal),
              medDonorDensity = median(DonorDensity),
              medDonor_pctPairedVGlut1 = median(Donor_pctPairedVGlut1),
              medRecipientDensity = median(RecipientDensity),
              meanRecipient_pctPairedPSD = mean(Recipient_pctPairedPSD),
              meanRecipientNorm_PairedVGlut1 = mean(RecipientNorm_PairedVGlut1),
              medRecipientNorm_Donor = median(RecipientNorm_Donor),
              medApposedRecipientDensity = median(ApposedRecipientDensity),
              medApposedRecipient_pctPairedPSD = median(ApposedRecipient_pctPairedPSD),
              medApposedRecipientNorm_Donor = median(ApposedRecipientNorm_Donor),
              medRecipientNorm_Donor100 = median(RecipientNorm_Donor100),
              medApposedRecipientNorm_Donor100 = median(ApposedRecipientNorm_Donor100))

# Check whether to take means or medians

hist(Mouse2$GFPDensity)
shapiro.test(Mouse2$GFPDensity) # p-value = 0.02279 - MEDIAN

hist(Mouse2$PSDDensity)
shapiro.test(Mouse2$PSDDensity) # p-value = 0.025 - MEDIAN

hist(Mouse2$Tau13Density)
shapiro.test(Mouse2$Tau13Density) # p-value = 0.0293 - MEDIAN

hist(Mouse2$VGlut1Density)
shapiro.test(Mouse2$VGlut1Density) # p-value = 0.1303 - MEAN

hist(Mouse2$PairedPSDDensity)
shapiro.test(Mouse2$PairedPSDDensity) # p-value = 0.1061 - MEAN

hist(Mouse2$PairedVGlut1Density)
shapiro.test(Mouse2$PairedVGlut1Density) # p-value = 0.09823 - MEAN

hist(Mouse2$PairedVGlut1_pcttotal)
shapiro.test(Mouse2$PairedVGlut1_pcttotal) # p-value = 0.4729 - MEAN

hist(Mouse2$PairedPSD_pcttotal)
shapiro.test(Mouse2$PairedPSD_pcttotal) # p-value = 0.0004997 - MEDIAN

hist(Mouse2$DonorDensity)
shapiro.test(Mouse2$DonorDensity) # p-value = 0.00114 - MEDIAN

hist(Mouse2$Donor_pctPairedVGlut1)
shapiro.test(Mouse2$Donor_pctPairedVGlut1) # p-value = 0.0007699 - MEDIAN

hist(Mouse2$RecipientDensity)
shapiro.test(Mouse2$RecipientDensity) # p-value = 3.485e-05 - MEDIAN

hist(Mouse2$Recipient_pctPairedPSD)
shapiro.test(Mouse2$Recipient_pctPairedPSD) # p-value = 0.06425 - MEAN

hist(Mouse2$RecipientNorm_PairedVGlut1)
shapiro.test(Mouse2$RecipientNorm_PairedVGlut1) # p-value = 0.06193 - MEAN

hist(Mouse2$RecipientNorm_Donor)
shapiro.test(Mouse2$RecipientNorm_Donor) # p-value = 4.841e-09 - MEDIAN

hist(Mouse2$ApposedRecipientDensity)
shapiro.test(Mouse2$ApposedRecipientDensity) # p-value = 4.457e-05 - MEDIAN

hist(Mouse2$ApposedRecipient_pctPairedPSD)
shapiro.test(Mouse2$ApposedRecipient_pctPairedPSD) # p-value = 0.000849 - MEDIAN

hist(Mouse2$ApposedRecipientNorm_Donor)
shapiro.test(Mouse2$ApposedRecipientNorm_Donor) # p-value = 0.0008323 - MEDIAN

hist(Mouse2$RecipientNorm_Donor100)
shapiro.test(Mouse2$RecipientNorm_Donor100) # p-value = 4.841e-09 - MEDIAN

hist(Mouse2$ApposedRecipientNorm_Donor100)
shapiro.test(Mouse2$ApposedRecipientNorm_Donor100) # p-value = 0.0008323 - MEDIAN
```

### Set reference levels for analysis
```{r}
Mouse2$Genotype <- relevel(Mouse2$Genotype, ref = "APOE3")
Mouse2$AgeGroup <- relevel(Mouse2$AgeGroup, ref = "Adult")
```


### Donor cell (% of paired VGlut1) - stack removed dataset
Donor synapse = VGlut1 - PSD / GFP+ / Tau13+ divided by the number of VGlut1 - PSD * 100
```{r}
# Plot
ggplot(Mouse2, aes(x = GenotypeAgeorder, y = Donor_pctPairedVGlut1, fill = GenotypeAgeorder)) +
  stat_boxplot(geom ='errorbar', width = 0.2) +  #  adds the little horizontal lines on top and bottom of whiskers
  geom_boxplot(outlier.size = -1, width=0.75) +  # makes it not show outliers twice (because of jitter)
  stat_summary(fun = max, fun.max = length, geom = "text", aes(label = ..ymax..), vjust = -2)  + # adds group n's above bars
  geom_point(data = Mouse2Mean, aes(x = GenotypeAgeorder, y = medDonor_pctPairedVGlut1, shape=Sex), position = position_jitter(w = 0.1, h = 0.0), alpha = 0.6, size = 1.5) + 
  #ggtitle("Donor synapses (% of paired VGlut1)") + # title of the plot
  scale_y_continuous("Donor synapses (% GFP+ presynapses)", limits = c(0,40), breaks = c(0,10,20,30,40,50)) + # names the y axis, sets where ticks are and sets limits of y-axis
  xlab("Group")  + # sets the x-axis label
  theme_classic(base_size = 14) + #classic theme makes white background without lines. 
  theme(legend.position="none", axis.text.x = element_text(angle = 45, hjust = 1)) + #removes legend since labels on x axis sufficient
  guides(fill = FALSE) + # removes group legend
#  scale_color_manual(values = c("cornflowerblue", “deeppink”)) + # manually set the colours you want - see word doc for link to list of colours
  scale_fill_brewer(palette = "Set3")
 # scale_fill_manual(values = c("#FEE0D2", "#FB8072", "#C7EAE5","#35978F")) 

ggsave("2_Donor Synapses - percent paired VGlut1-2.png", width = 30, height = 20, units = "cm", dpi = 300)

# Plot
ggplot(Mouse2, aes(x = Genotypeorder, y = Donor_pctPairedVGlut1, fill = GenotypeAgeorder)) +
  stat_boxplot(geom ='errorbar', width = 0.2) +  #  adds the little horizontal lines on top and bottom of whiskers
  geom_boxplot(outlier.size = -1, width=0.75) +  # makes it not show outliers twice (because of jitter)
#  stat_summary(fun = max, fun.max = length, geom = "text", aes(label = ..ymax..), vjust = -2)  + # adds group n's above bars
  geom_point(data = Mouse2Mean, aes(x = Genotypeorder, y = medDonor_pctPairedVGlut1, shape=Sex), position = position_jitter(w = 0.1, h = 0.0), alpha = 0.6, size = 3) + 
  #ggtitle("Donor synapses (% of paired VGlut1)") + # title of the plot
  scale_y_continuous("Donor synapses (% GFP+ presynapses)", limits = c(0,40), breaks = c(0,10,20,30,40,50)) + # names the y axis, sets where ticks are and sets limits of y-axis
  xlab("Genotype")  + # sets the x-axis label
  theme_classic(base_size = 26) + #classic theme makes white background without lines. 
  theme(legend.position="none", axis.text.x = element_text(angle = 45, hjust = 1)) + #removes legend since labels on x axis sufficient
  guides(fill = FALSE) + # removes group legend
scale_fill_manual(values = c("#FDE0DD","#FCC5C0", "#FA9FB5", "#F768A1", "#CCECE6", "#99D8C9", "#66C2A4", "#41AE76")) +
  facet_wrap(~AgeGroup)
 # scale_fill_manual(values = c("#FEE0D2", "#FB8072", "#C7EAE5","#35978F")) 

ggsave("2_Donor Synapses - percent paired VGlut1.png", width = 30, height = 20, units = "cm", dpi = 300)
```

Then run mixed effect model - because have multiple measurements from each case (multiple stacks per mouse)
*** Sex as covariate ***
```{r}
# Mixed effect model - Sex as covariate
ME_DonorPctPVGlut1 <- lmer(Donor_pctPairedVGlut1 ~ Genotype * AgeGroup + Sex + (1|BlindedMouseID), data = Mouse2)
summary(ME_DonorPctPVGlut1)

resid_panel(ME_DonorPctPVGlut1)
# Residual plots look great a bit off

shapiro.test(resid(ME_DonorPctPVGlut1)) # p-value = 0.002689

#---#---#---#---#---#---#---#---#---#---#---#---#---#---#---#---#---#---#---#---#---#---#---#---#---#---#---#---#----

# Tukey transformation
Mouse2$Donor_pctPairedVGlut1_tukey = 
  transformTukey(Mouse2$Donor_pctPairedVGlut1,
                 plotit=FALSE)

ME_DonorPctPVGlut1_tukey <- lmer(Donor_pctPairedVGlut1_tukey ~ Genotype * AgeGroup + Sex + (1|BlindedMouseID), data = Mouse2)
summary(ME_DonorPctPVGlut1_tukey)

resid_panel(ME_DonorPctPVGlut1_tukey) # still looks a bit off

shapiro.test(resid(ME_DonorPctPVGlut1_tukey)) # p-value = 0.002179 

#---#---#---#---#---#---#---#---#---#---#---#---#---#---#---#---#---#---#---#---#---#---#---#---#---#---#---#---#----

# Box-Cox transformation - Log-Likelihood
lam.l = BoxCox.lambda(Mouse2$Donor_pctPairedVGlut1, method = "loglik") 
Mouse2$Donor_pctPairedVGlut1_BCL = BoxCox(Mouse2$Donor_pctPairedVGlut1, lam.l)

ME_DonorPctPVGlut1_BCL <- lmer(Donor_pctPairedVGlut1_BCL ~ Genotype * AgeGroup + Sex + (1|BlindedMouseID), data = Mouse2)
summary(ME_DonorPctPVGlut1_BCL)

resid_panel(ME_DonorPctPVGlut1_BCL) # looks a bit more balanced

shapiro.test(resid(ME_DonorPctPVGlut1_BCL)) # p-value = 0.01439

anova(ME_DonorPctPVGlut1_BCL)

#---#---#---#---#---#---#---#---#---#---#---#---#---#---#---#---#---#---#---#---#---#---#---#---#---#---#---#---#----

# Box-Cox transformation - Guerrero
lam.g = BoxCox.lambda(Mouse2$Donor_pctPairedVGlut1, method = "guerrero") 
Mouse2$Donor_pctPairedVGlut1_BCG = BoxCox(Mouse2$Donor_pctPairedVGlut1, lam.g)

ME_DonorPctPVGlut1_BCG <- lmer(Donor_pctPairedVGlut1_BCG ~ Genotype * AgeGroup + Sex + (1|BlindedMouseID), data = Mouse2)
summary(ME_DonorPctPVGlut1_BCG)

resid_panel(ME_DonorPctPVGlut1_BCG) # looks a bit off

shapiro.test(resid(ME_DonorPctPVGlut1_BCG)) # p-value = 0.000984

#---#---#---#---#---#---#---#---#---#---#---#---#---#---#---#---#---#---#---#---#---#---#---#---#---#---#---#---#----
### Variables have no effect on the % of donor cells (as proportion of paired VGlut1)
```

Then run mixed effect model - because have multiple measurements from each case (multiple stacks per mouse)
*** Sex, Batch & Stack Length as covariates ***
```{r}
# Mixed effect model - Sex as covariate
ME_DonorPctPVGlut1_2 <- lmer(Donor_pctPairedVGlut1 ~ Genotype * AgeGroup + Sex + Batch + StackLength + (1|BlindedMouseID), data = Mouse2)
summary(ME_DonorPctPVGlut1_2)

resid_panel(ME_DonorPctPVGlut1_2)
# Residual plots look great a bit off

shapiro.test(resid(ME_DonorPctPVGlut1_2)) # p-value = 0.002552

#---#---#---#---#---#---#---#---#---#---#---#---#---#---#---#---#---#---#---#---#---#---#---#---#---#---#---#---#----

# Tukey transformation
Mouse2$Donor_pctPairedVGlut1_tukey = 
  transformTukey(Mouse2$Donor_pctPairedVGlut1,
                 plotit=FALSE)

ME_DonorPctPVGlut1_2_tukey <- lmer(Donor_pctPairedVGlut1_tukey ~ Genotype * AgeGroup + Sex + Batch + StackLength + (1|BlindedMouseID), data = Mouse2)
summary(ME_DonorPctPVGlut1_2_tukey)

resid_panel(ME_DonorPctPVGlut1_2_tukey) # still looks a bit off

shapiro.test(resid(ME_DonorPctPVGlut1_2_tukey)) # p-value = 0.00209 

#---#---#---#---#---#---#---#---#---#---#---#---#---#---#---#---#---#---#---#---#---#---#---#---#---#---#---#---#----

# Box-Cox transformation - Log-Likelihood
lam.l = BoxCox.lambda(Mouse2$Donor_pctPairedVGlut1, method = "loglik") 
Mouse2$Donor_pctPairedVGlut1_BCL = BoxCox(Mouse2$Donor_pctPairedVGlut1, lam.l)

ME_DonorPctPVGlut1_2_BCL <- lmer(Donor_pctPairedVGlut1_BCL ~ Genotype * AgeGroup + Sex + Batch + StackLength + (1|BlindedMouseID), data = Mouse2)
summary(ME_DonorPctPVGlut1_2_BCL)

resid_panel(ME_DonorPctPVGlut1_2_BCL) # looks a bit more balanced

shapiro.test(resid(ME_DonorPctPVGlut1_2_BCL)) # p-value = 0.009337

anova(ME_DonorPctPVGlut1_2_BCL)

#---#---#---#---#---#---#---#---#---#---#---#---#---#---#---#---#---#---#---#---#---#---#---#---#---#---#---#---#----

# Box-Cox transformation - Guerrero
lam.g = BoxCox.lambda(Mouse2$Donor_pctPairedVGlut1, method = "guerrero") 
Mouse2$Donor_pctPairedVGlut1_BCG = BoxCox(Mouse2$Donor_pctPairedVGlut1, lam.g)

ME_DonorPctPVGlut1_BCG <- lmer(Donor_pctPairedVGlut1_BCG ~ Genotype * AgeGroup + Sex + (1|BlindedMouseID), data = Mouse2)
summary(ME_DonorPctPVGlut1_BCG)

resid_panel(ME_DonorPctPVGlut1_BCG) # looks a bit off

shapiro.test(resid(ME_DonorPctPVGlut1_BCG)) # p-value = 0.000984

#---#---#---#---#---#---#---#---#---#---#---#---#---#---#---#---#---#---#---#---#---#---#---#---#---#---#---#---#----
### Variables have no effect on the % of donor cells (as proportion of paired VGlut1)
### Adding Batch and Stack Length don't have much of an effect
```


### Recipient synapses (% of paired PSD) - stack removed dataset
Recipient synapse = PSD - VGlut1 / GFP- / Tau13+ divided by the number of PSD - VGlut1 * 100
```{r}
# Plot
ggplot(Mouse2, aes(x = Genotypeorder, y = Recipient_pctPairedPSD, fill = Genotypeorder)) +
  stat_boxplot(geom ='errorbar', width = 0.2) +  #  adds the little horizontal lines on top and bottom of whiskers
  geom_boxplot(outlier.size = -1, width=0.75) +  # makes it not show outliers twice (because of jitter)
  geom_point(data = Mouse2Mean, aes(x = Genotypeorder, y = meanRecipient_pctPairedPSD, shape=Sex), position = position_jitter(w = 0.1, h = 0.0), alpha = 0.6, size = 3) + 
  #ggtitle("Recipient synapses (% of paired PSD)") + # title of the plot
  scale_y_continuous("Recipient synapses 
(% tau+ PSD paired with GFP+ presynapse)", limits = c(0,16)) + # names the y axis, sets where ticks are and sets limits of y-axis
  xlab("Genotype")  + # sets the x-axis label
  theme_classic(base_size = 26) + #classic theme makes white background without lines. 
  theme(legend.position="none", axis.text.x = element_text(angle = 45, hjust = 1)) + #removes legend 
  guides(fill = FALSE) + # removes group legend
  facet_wrap(~AgeGroup) + 
  scale_fill_manual(values = c("#FDE0DD","#FCC5C0", "#FA9FB5", "#F768A1", "#CCECE6", "#99D8C9", "#66C2A4", "#41AE76")) 
 # scale_fill_manual(values = c("#FEE0D2", "#FB8072", "#C7EAE5","#35978F")) 


ggsave("3_Recipient Synapses - percent paired VGlut1.png", width = 30, height = 20, units = "cm", dpi = 300)


# Plot
ggplot(Mouse2, aes(x = Genotypeorder, y = Recipient_pctPairedPSD, fill = GenotypeAgeorder)) +
  stat_boxplot(geom ='errorbar', width = 0.2) +  #  adds the little horizontal lines on top and bottom of whiskers
  geom_boxplot(outlier.size = -1, width=0.75) +  # makes it not show outliers twice (because of jitter)
#  stat_summary(fun = max, fun.max = length, geom = "text", aes(label = ..ymax..), vjust = -2)  + # adds group n's above bars
  geom_point(data = Mouse2Mean, aes(x = Genotypeorder, y = meanRecipient_pctPairedPSD, shape=Sex), position = position_jitter(w = 0.1, h = 0.0), alpha = 0.6, size = 3) + 
  #ggtitle("Donor synapses (% of paired VGlut1)") + # title of the plot
  scale_y_continuous("Recipient synapses (% tau+ PSD 
  paired with GFP+ presynapse)", limits = c(0,40), breaks = c(0,10,20,30,40,50)) + # names the y axis, sets where ticks are and sets limits of y-axis
  xlab("Genotype")  + # sets the x-axis label
  theme_classic(base_size = 26) + #classic theme makes white background without lines. 
  theme(legend.position="none", axis.text.x = element_text(angle = 45, hjust = 1)) + #removes legend since labels on x axis sufficient
  guides(fill = FALSE) + # removes group legend
scale_fill_manual(values = c("#FDE0DD","#FCC5C0", "#FA9FB5", "#F768A1", "#CCECE6", "#99D8C9", "#66C2A4", "#41AE76")) +
  facet_wrap(~AgeGroup)
 # scale_fill_manual(values = c("#FEE0D2", "#FB8072", "#C7EAE5","#35978F")) 

ggsave("3_Recipient Synapses - percent paired VGlut1-2.png", width = 30, height = 20, units = "cm", dpi = 300)

```

Then run mixed effect model - because have multiple measurements from each case (multiple images)
*** Sex as covariate ***
```{r}
# Mixed effect model - Sex as covariate
ME_RecipientPctPPSD <- lmer(Recipient_pctPairedPSD ~ Genotype * AgeGroup + Sex + (1|BlindedMouseID), data = Mouse2)
summary(ME_RecipientPctPPSD)

resid_panel(ME_RecipientPctPPSD)
# Residual plots don't look okayish

shapiro.test(resid(ME_RecipientPctPPSD)) # p-value = 0.006083

anova(ME_RecipientPctPPSD)

#---#---#---#---#---#---#---#---#---#---#---#---#---#---#---#---#---#---#---#---#---#---#---#---#---#---#---#---#----

# Tukey transformation
Mouse2$Recipient_pctPairedPSD_tukey = 
  transformTukey(Mouse2$Recipient_pctPairedPSD,
                 plotit=FALSE)

ME_RecipientPctPPSD_tukey <- lmer(Recipient_pctPairedPSD_tukey ~ Genotype * AgeGroup + Sex + (1|BlindedMouseID), data = Mouse2)
summary(ME_RecipientPctPPSD_tukey)

resid_panel(ME_RecipientPctPPSD_tukey) # slightly better

shapiro.test(resid(ME_RecipientPctPPSD_tukey)) # p-value = 0.07483 

#---#---#---#---#---#---#---#---#---#---#---#---#---#---#---#---#---#---#---#---#---#---#---#---#---#---#---#---#----

# Box-Cox transformation - Log-Likelihood
lam.l = BoxCox.lambda(Mouse2$Recipient_pctPairedPSD, method = "loglik") 
Mouse2$Recipient_pctPairedPSD_BCL = BoxCox(Mouse2$Recipient_pctPairedPSD, lam.l)

ME_RecipientPctPPSD_BCL <- lmer(Recipient_pctPairedPSD_BCL ~ Genotype * AgeGroup + Sex + (1|BlindedMouseID), data = Mouse2)
summary(ME_RecipientPctPPSD_BCL)

resid_panel(ME_RecipientPctPPSD_BCL) # slightly better

shapiro.test(resid(ME_RecipientPctPPSD_BCL)) # p-value = 0.1097

anova(ME_RecipientPctPPSD_BCL)

#---#---#---#---#---#---#---#---#---#---#---#---#---#---#---#---#---#---#---#---#---#---#---#---#---#---#---#---#----
  
### Variables have no effect on the % of recipient cells (as proportion of paired PSD)
```

Then run mixed effect model - because have multiple measurements from each case (multiple images)
*** Sex, Batch & Stack Length as covariates ***
```{r}
# Mixed effect model - Sex as covariate
ME_RecipientPctPPSD2 <- lmer(Recipient_pctPairedPSD ~ Genotype * AgeGroup + Sex + Batch + StackLength + (1|BlindedMouseID), data = Mouse2)
summary(ME_RecipientPctPPSD2)

resid_panel(ME_RecipientPctPPSD2)
# Residual plots don't look okayish

shapiro.test(resid(ME_RecipientPctPPSD2)) # p-value = 0.009939

#---#---#---#---#---#---#---#---#---#---#---#---#---#---#---#---#---#---#---#---#---#---#---#---#---#---#---#---#----

# Tukey transformation
Mouse2$Recipient_pctPairedPSD_tukey = 
  transformTukey(Mouse2$Recipient_pctPairedPSD,
                 plotit=FALSE)

ME_RecipientPctPPSD2_tukey <- lmer(Recipient_pctPairedPSD_tukey ~ Genotype * AgeGroup + Sex + Batch + StackLength + (1|BlindedMouseID), data = Mouse2)
summary(ME_RecipientPctPPSD2_tukey)

resid_panel(ME_RecipientPctPPSD2_tukey) # slightly better

shapiro.test(resid(ME_RecipientPctPPSD2_tukey)) # p-value = 0.1009 

#---#---#---#---#---#---#---#---#---#---#---#---#---#---#---#---#---#---#---#---#---#---#---#---#---#---#---#---#----

# Box-Cox transformation - Log-Likelihood
lam.l = BoxCox.lambda(Mouse2$Recipient_pctPairedPSD, method = "loglik") 
Mouse2$Recipient_pctPairedPSD_BCL = BoxCox(Mouse2$Recipient_pctPairedPSD, lam.l)

ME_RecipientPctPPSD2_BCL <- lmer(Recipient_pctPairedPSD_BCL ~ Genotype * AgeGroup + Sex + Batch + StackLength + (1|BlindedMouseID), data = Mouse2)
summary(ME_RecipientPctPPSD2_BCL)

resid_panel(ME_RecipientPctPPSD2_BCL) # slightly better

shapiro.test(resid(ME_RecipientPctPPSD2_BCL)) # p-value = 0.1441

anova(ME_RecipientPctPPSD2_BCL)

#---#---#---#---#---#---#---#---#---#---#---#---#---#---#---#---#---#---#---#---#---#---#---#---#---#---#---#---#----
  
### Variables have no effect on the % of recipient cells (as proportion of paired PSD)
### Significant effect of Batch (*)
```


### Number of recipient synapses normalised to number of donor synapses - stack removed dataset
Recipient synapse = PSD - VGlut1 / GFP- / Tau13+ divided by Donor synapse = VGlut1 - PSD / GFP+ / Tau13+ * 100
```{r}
# Plot
ggplot(Mouse2, aes(x = GenotypeAgeorder, y = RecipientNorm_Donor100, fill = GenotypeAgeorder)) +
  stat_boxplot(geom ='errorbar', width = 0.2) +  #  adds the little horizontal lines on top and bottom of whiskers
  geom_boxplot(outlier.size = -1, width=0.75) +  # makes it not show outliers twice (because of jitter)
  stat_summary(fun = max, fun.max = length, geom = "text", aes(label = ..ymax..), vjust = -2)  + # adds group n's above bars
  geom_point(data = Mouse2Mean, aes(x = GenotypeAgeorder, y = medRecipientNorm_Donor100, shape=Sex), position = position_jitter(w = 0.1, h = 0.0), alpha = 0.6, size = 1.5) + 
  #ggtitle("Number of recipient synapses normalised to number of donor synapses") + # title of the plot
  scale_y_continuous("Number of recipient synapses normalised to number of donor synapses", limits = c(0,200)) + # names the y axis, sets where ticks are and sets limits of y-axis
  xlab("Group")  + # sets the x-axis label
  theme_classic(base_size = 14) + #classic theme makes white background without lines. 
  theme(legend.position="none", axis.text.x = element_text(angle = 45, hjust = 1)) + #removes legend since labels on x axis sufficient
  guides(fill = FALSE) + # removes group legend
#  scale_color_manual(values = c("cornflowerblue", “deeppink”)) + # manually set the colours you want - see word doc for link to list of colours
  scale_fill_brewer(palette = "Set3")
 # scale_fill_manual(values = c("#FEE0D2", "#FB8072", "#C7EAE5","#35978F")) 
```

Then run mixed effect model - because have multiple measurements from each case (multiple images)
*** Sex as covariate ***
```{r}
# Mixed effect model - Sex as covariate
ME_RecipientNormDonor <- lmer(RecipientNorm_Donor100 ~ Genotype * AgeGroup + Sex + (1|BlindedMouseID), data = Mouse2)
summary(ME_RecipientNormDonor)

resid_panel(ME_RecipientNormDonor) # Residual plots look pretty crap

shapiro.test(resid(ME_RecipientNormDonor)) # p-value = 5.65e-07

#---#---#---#---#---#---#---#---#---#---#---#---#---#---#---#---#---#---#---#---#---#---#---#---#---#---#---#---#----

# Tukey transformation
Mouse2$RecipientNorm_Donor100_tukey = 
  transformTukey(Mouse2$RecipientNorm_Donor100,
                 plotit=FALSE)

ME_RecipientNormDonor_tukey <- lmer(RecipientNorm_Donor100_tukey ~ Genotype * AgeGroup + Sex + (1|BlindedMouseID), data = Mouse2)
summary(ME_RecipientNormDonor_tukey)

resid_panel(ME_RecipientNormDonor_tukey) # Look better

shapiro.test(resid(ME_RecipientNormDonor_tukey)) # p-value = 0.003819 - looks better 

#---#---#---#---#---#---#---#---#---#---#---#---#---#---#---#---#---#---#---#---#---#---#---#---#---#---#---#---#----

# Box-Cox transformation - Log-Likelihood
lam.l = BoxCox.lambda(Mouse2$RecipientNorm_Donor100, method = "loglik") 
Mouse2$RecipientNorm_Donor100_BCL = BoxCox(Mouse2$RecipientNorm_Donor100, lam.l)

ME_RecipientNormDonor_BCL <- lmer(RecipientNorm_Donor100_BCL ~ Genotype * AgeGroup + Sex + (1|BlindedMouseID), data = Mouse2)
summary(ME_RecipientNormDonor_BCL)

resid_panel(ME_RecipientNormDonor_BCL) # Similar to Tukey

shapiro.test(resid(ME_RecipientNormDonor_BCL)) # p-value = 0.004709

anova(ME_RecipientNormDonor_BCL)

#---#---#---#---#---#---#---#---#---#---#---#---#---#---#---#---#---#---#---#---#---#---#---#---#---#---#---#---#----
  
# Box-Cox transformation - Guerrero
lam.g = BoxCox.lambda(Mouse2$RecipientNorm_Donor100, method = "guerrero") 
Mouse2$RecipientNorm_Donor100_BCG = BoxCox(Mouse2$RecipientNorm_Donor100, lam.g)

ME_RecipientNormDonor_BCG <- lmer(RecipientNorm_Donor100_BCG ~ Genotype * AgeGroup + Sex + (1|BlindedMouseID), data = Mouse2)
summary(ME_RecipientNormDonor_BCG)

resid_panel(ME_RecipientNormDonor_BCG) # Similar to Tukey & BCL

shapiro.test(resid(ME_RecipientNormDonor_BCG)) # p-value = 0.001598

#---#---#---#---#---#---#---#---#---#---#---#---#---#---#---#---#---#---#---#---#---#---#---#---#---#---#---#---#----
  


```


Then run mixed effect model - because have multiple measurements from each case (multiple images)
*** Sex, Batch and Stack Length as covariate ***
```{r}
# Mixed effect model - Sex as covariate
ME_RecipientNormDonor2 <- lmer(RecipientNorm_Donor100 ~ Genotype * AgeGroup + Sex + Batch + StackLength + (1|BlindedMouseID), data = Mouse2)
summary(ME_RecipientNormDonor2)

resid_panel(ME_RecipientNormDonor2) # Residual plots look pretty crap

shapiro.test(resid(ME_RecipientNormDonor2)) # p-value = 6.426e-07

#---#---#---#---#---#---#---#---#---#---#---#---#---#---#---#---#---#---#---#---#---#---#---#---#---#---#---#---#----

# Tukey transformation
Mouse2$RecipientNorm_Donor100_tukey = 
  transformTukey(Mouse2$RecipientNorm_Donor100,
                 plotit=FALSE)

ME_RecipientNormDonor2_tukey <- lmer(RecipientNorm_Donor100_tukey ~ Genotype * AgeGroup + Sex + Batch + StackLength + (1|BlindedMouseID), data = Mouse2)
summary(ME_RecipientNormDonor2_tukey)

resid_panel(ME_RecipientNormDonor2_tukey) # Look better

shapiro.test(resid(ME_RecipientNormDonor2_tukey)) # p-value = 0.003928 - looks better 

anova(ME_RecipientNormDonor2_tukey)
#---#---#---#---#---#---#---#---#---#---#---#---#---#---#---#---#---#---#---#---#---#---#---#---#---#---#---#---#----

# Box-Cox transformation - Log-Likelihood
lam.l = BoxCox.lambda(Mouse2$RecipientNorm_Donor100, method = "loglik") 
Mouse2$RecipientNorm_Donor100_BCL = BoxCox(Mouse2$RecipientNorm_Donor100, lam.l)

ME_RecipientNormDonor2_BCL <- lmer(RecipientNorm_Donor100_BCL ~ Genotype * AgeGroup + Sex + Batch + StackLength + (1|BlindedMouseID), data = Mouse2)
summary(ME_RecipientNormDonor2_BCL)

resid_panel(ME_RecipientNormDonor2_BCL) # Similar to Tukey

shapiro.test(resid(ME_RecipientNormDonor2_BCL)) # p-value = 0.004554

anova(ME_RecipientNormDonor2_BCL)

#---#---#---#---#---#---#---#---#---#---#---#---#---#---#---#---#---#---#---#---#---#---#---#---#---#---#---#---#----
  
# Box-Cox transformation - Guerrero
lam.g = BoxCox.lambda(Mouse2$RecipientNorm_Donor100, method = "guerrero") 
Mouse2$RecipientNorm_Donor100_BCG = BoxCox(Mouse2$RecipientNorm_Donor100, lam.g)

ME_RecipientNormDonor2_BCG <- lmer(RecipientNorm_Donor100_BCG ~ Genotype * AgeGroup + Sex + Batch + StackLength + (1|BlindedMouseID), data = Mouse2)
summary(ME_RecipientNormDonor2_BCG)

resid_panel(ME_RecipientNormDonor2_BCG) # Similar to Tukey & BCL

shapiro.test(resid(ME_RecipientNormDonor2_BCG)) # p-value = 0.001959

#---#---#---#---#---#---#---#---#---#---#---#---#---#---#---#---#---#---#---#---#---#---#---#---#---#---#---#---#----
  
### Variables have no effect on measurements
```


### Apposed recipient synapses (% of paired PSD) - stack removed dataset
Apposed recipient synapse = PSD - VGlut1 / GFP- / Tau13+ that is within 0.5 um of VGlut1 - PSD / GFP+ / Tau13+ divided by number of PSD - VGlut1 * 100
```{r}
# Plot
ggplot(Mouse2, aes(x = GenotypeAgeorder, y = ApposedRecipient_pctPairedPSD, fill = GenotypeAgeorder)) +
  stat_boxplot(geom ='errorbar', width = 0.2) +  #  adds the little horizontal lines on top and bottom of whiskers
  geom_boxplot(outlier.size = -1, width=0.75) +  # makes it not show outliers twice (because of jitter)
  stat_summary(fun = max, fun.max = length, geom = "text", aes(label = ..ymax..), vjust = -2)  + # adds group n's above bars
  geom_point(data = Mouse2Mean, aes(x = GenotypeAgeorder, y = medApposedRecipient_pctPairedPSD, shape=Sex), position = position_jitter(w = 0.1, h = 0.0), alpha = 0.6, size = 1.5) + 
  #ggtitle("Apposed recipient synapses (% of paired PSD)") + # title of the plot
  scale_y_continuous("Apposed recipient synapses (% of paired PSD)", limits = c(0,6.5)) + # names the y axis, sets where ticks are and sets limits of y-axis
  xlab("Group")  + # sets the x-axis label
  theme_classic(base_size = 14) + #classic theme makes white background without lines. 
  theme(legend.position="none", axis.text.x = element_text(angle = 45, hjust = 1)) + #removes legend since labels on x axis sufficient
  guides(fill = FALSE) + # removes group legend
#  scale_color_manual(values = c("cornflowerblue", “deeppink”)) + # manually set the colours you want - see word doc for link to list of colours
  scale_fill_brewer(palette = "Set3")
 # scale_fill_manual(values = c("#FEE0D2", "#FB8072", "#C7EAE5","#35978F")) 

ggsave("2_Apposed recipient synapses - percent paired PSD.png", width = 30, height = 20, units = "cm", dpi = 300)
```

Then run mixed effect model - because have multiple measurements from each case (multiple images)
*** Sex as covariate ***
```{r}
# Mixed effect model - Sex as covariate
ME_AppRecipientPctPPSD <- lmer(ApposedRecipient_pctPairedPSD ~ Genotype * AgeGroup + Sex + (1|BlindedMouseID), data = Mouse2)
summary(ME_AppRecipientPctPPSD)

resid_panel(ME_AppRecipientPctPPSD) # Residual plots look okay

shapiro.test(resid(ME_AppRecipientPctPPSD)) # p-value = 0.01896

#---#---#---#---#---#---#---#---#---#---#---#---#---#---#---#---#---#---#---#---#---#---#---#---#---#---#---#---#----

# Tukey transformation
Mouse2$ApposedRecipient_pctPairedPSD_tukey = 
  transformTukey(Mouse2$ApposedRecipient_pctPairedPSD,
                 plotit=FALSE)

ME_AppRecipientPctPPSD_tukey <- lmer(ApposedRecipient_pctPairedPSD_tukey ~ Genotype * AgeGroup + Sex + (1|BlindedMouseID), data = Mouse2)
summary(ME_AppRecipientPctPPSD_tukey)

resid_panel(ME_AppRecipientPctPPSD_tukey) # Look better

shapiro.test(resid(ME_AppRecipientPctPPSD_tukey)) # p-value = 0.1343 - looks better 

anova(ME_AppRecipientPctPPSD_tukey)

#---#---#---#---#---#---#---#---#---#---#---#---#---#---#---#---#---#---#---#---#---#---#---#---#---#---#---#---#----

# Box-Cox transformation - Log-Likelihood
lam.l = BoxCox.lambda(Mouse2$ApposedRecipient_pctPairedPSD, method = "loglik") 
Mouse2$ApposedRecipient_pctPairedPSD_BCL = BoxCox(Mouse2$ApposedRecipient_pctPairedPSD, lam.l)

ME_AppRecipientPctPPSD_BCL <- lmer(ApposedRecipient_pctPairedPSD_BCL ~ Genotype * AgeGroup + Sex + (1|BlindedMouseID), data = Mouse2)
summary(ME_AppRecipientPctPPSD_BCL)

resid_panel(ME_AppRecipientPctPPSD_BCL) # Similar to Tukey

shapiro.test(resid(ME_AppRecipientPctPPSD_BCL)) # p-value = 0.1948

anova(ME_AppRecipientPctPPSD_BCL)

#---#---#---#---#---#---#---#---#---#---#---#---#---#---#---#---#---#---#---#---#---#---#---#---#---#---#---#---#----
  
# Box-Cox transformation - Guerrero
lam.g = BoxCox.lambda(Mouse2$ApposedRecipient_pctPairedPSD, method = "guerrero") 
Mouse2$ApposedRecipient_pctPairedPSD_BCG = BoxCox(Mouse2$ApposedRecipient_pctPairedPSD, lam.g)

ME_AppRecipientPctPPSD_BCG <- lmer(ApposedRecipient_pctPairedPSD_BCG ~ Genotype * AgeGroup + Sex + (1|BlindedMouseID), data = Mouse2)
summary(ME_AppRecipientPctPPSD_BCG)

resid_panel(ME_AppRecipientPctPPSD_BCG) # Similar to Tukey

shapiro.test(resid(ME_AppRecipientPctPPSD_BCG)) # p-value = 0.4092

anova(ME_AppRecipientPctPPSD_BCG)

#---#---#---#---#---#---#---#---#---#---#---#---#---#---#---#---#---#---#---#---#---#---#---#---#---#---#---#---#----

### Variables have no effect on apposed recipient synapses (% of paired PSD)
```

Then run mixed effect model - because have multiple measurements from each case (multiple images)
*** Sex, Batch & StackLength as covariate ***
```{r}
# Mixed effect model - Sex as covariate
ME_AppRecipientPctPPSD2 <- lmer(ApposedRecipient_pctPairedPSD ~ Genotype * AgeGroup + Sex + Batch + StackLength + (1|BlindedMouseID), data = Mouse2)
summary(ME_AppRecipientPctPPSD2)

resid_panel(ME_AppRecipientPctPPSD2) # Residual plots look okay

shapiro.test(resid(ME_AppRecipientPctPPSD2)) # p-value = 0.006756

#---#---#---#---#---#---#---#---#---#---#---#---#---#---#---#---#---#---#---#---#---#---#---#---#---#---#---#---#----

# Tukey transformation
Mouse2$ApposedRecipient_pctPairedPSD_tukey = 
  transformTukey(Mouse2$ApposedRecipient_pctPairedPSD,
                 plotit=FALSE)

ME_AppRecipientPctPPSD2_tukey <- lmer(ApposedRecipient_pctPairedPSD_tukey ~ Genotype * AgeGroup + Sex + Batch + StackLength + (1|BlindedMouseID), data = Mouse2)
summary(ME_AppRecipientPctPPSD2_tukey)

resid_panel(ME_AppRecipientPctPPSD2_tukey) # Look better

shapiro.test(resid(ME_AppRecipientPctPPSD2_tukey)) # p-value = 0.07276 - looks better 

anova(ME_AppRecipientPctPPSD2_tukey)

#---#---#---#---#---#---#---#---#---#---#---#---#---#---#---#---#---#---#---#---#---#---#---#---#---#---#---#---#----

# Box-Cox transformation - Log-Likelihood
lam.l = BoxCox.lambda(Mouse2$ApposedRecipient_pctPairedPSD, method = "loglik") 
Mouse2$ApposedRecipient_pctPairedPSD_BCL = BoxCox(Mouse2$ApposedRecipient_pctPairedPSD, lam.l)

ME_AppRecipientPctPPSD2_BCL <- lmer(ApposedRecipient_pctPairedPSD_BCL ~ Genotype * AgeGroup + Sex + Batch + StackLength + (1|BlindedMouseID), data = Mouse2)
summary(ME_AppRecipientPctPPSD2_BCL)

resid_panel(ME_AppRecipientPctPPSD2_BCL) # Similar to Tukey

shapiro.test(resid(ME_AppRecipientPctPPSD2_BCL)) # p-value = 0.09651

anova(ME_AppRecipientPctPPSD2_BCL)

#---#---#---#---#---#---#---#---#---#---#---#---#---#---#---#---#---#---#---#---#---#---#---#---#---#---#---#---#----
  
# Box-Cox transformation - Guerrero
lam.g = BoxCox.lambda(Mouse2$ApposedRecipient_pctPairedPSD, method = "guerrero") 
Mouse2$ApposedRecipient_pctPairedPSD_BCG = BoxCox(Mouse2$ApposedRecipient_pctPairedPSD, lam.g)

ME_AppRecipientPctPPSD2_BCG <- lmer(ApposedRecipient_pctPairedPSD_BCG ~ Genotype * AgeGroup + Sex + Batch + StackLength + (1|BlindedMouseID), data = Mouse2)
summary(ME_AppRecipientPctPPSD2_BCG)

resid_panel(ME_AppRecipientPctPPSD2_BCG) # Similar to Tukey

shapiro.test(resid(ME_AppRecipientPctPPSD2_BCG)) # p-value = 0.3886

anova(ME_AppRecipientPctPPSD2_BCG)

#---#---#---#---#---#---#---#---#---#---#---#---#---#---#---#---#---#---#---#---#---#---#---#---#---#---#---#---#----

### Variables have no effect on apposed recipient synapses (% of paired PSD)
```


### Number of apposed recipient synapses normalised to number of donor synapses
Apposed recipient synapse = PSD - VGlut1 / GFP- / Tau13+ that is within 0.5 um of VGlut1 - PSD / GFP+ / Tau13+ divided by number of donor synapses VGlut1 - PSD / GFP+ / Tau13+ * 100
```{r}
# Plot
ggplot(Mouse2, aes(x = GenotypeAgeorder, y = ApposedRecipientNorm_Donor100, fill = GenotypeAgeorder)) +
  stat_boxplot(geom ='errorbar', width = 0.2) +  #  adds the little horizontal lines on top and bottom of whiskers
  geom_boxplot(outlier.size = -1, width=0.75) +  # makes it not show outliers twice (because of jitter)
  stat_summary(fun = max, fun.max = length, geom = "text", aes(label = ..ymax..), vjust = -2)  + # adds group n's above bars
  geom_point(data = Mouse2Mean, aes(x = GenotypeAgeorder, y = medApposedRecipientNorm_Donor100, shape=Sex), position = position_jitter(w = 0.1, h = 0.0), alpha = 0.6, size = 1.5) + 
  #ggtitle("Number of apposed recipient synapses normalised to number of donor synapses") + # title of the plot
  scale_y_continuous("Number of apposed recipient synapses normalised to number of donor synapses", limits = c(0,40)) + # names the y axis, sets where ticks are and sets limits of y-axis
  xlab("Group")  + # sets the x-axis label
  theme_classic(base_size = 14) + #classic theme makes white background without lines. 
  theme(legend.position="none", axis.text.x = element_text(angle = 45, hjust = 1)) + #removes legend since labels on x axis sufficient
  guides(fill = FALSE) + # removes group legend
#  scale_color_manual(values = c("cornflowerblue", “deeppink”)) + # manually set the colours you want - see word doc for link to list of colours
  scale_fill_brewer(palette = "Set3")
 # scale_fill_manual(values = c("#FEE0D2", "#FB8072", "#C7EAE5","#35978F")) 

ggsave("2_Apposed recipient synapses - norm to donor synapses * 100.png", width = 30, height = 20, units = "cm", dpi = 300)
```

*** Sex as covariate ***
```{r}
# Mixed effect model - Sex as covariate
ME_AppRecipientNormDonor <- lmer(ApposedRecipientNorm_Donor100 ~ Genotype * AgeGroup + Sex + (1|BlindedMouseID), data = Mouse2)
summary(ME_AppRecipientNormDonor)

resid_panel(ME_AppRecipientNormDonor) # Residual plots look okay

shapiro.test(resid(ME_AppRecipientNormDonor)) # p-value = 0.0005529

#---#---#---#---#---#---#---#---#---#---#---#---#---#---#---#---#---#---#---#---#---#---#---#---#---#---#---#---#----

# Tukey transformation
Mouse2$ApposedRecipientNorm_Donor100_tukey = 
  transformTukey(Mouse2$ApposedRecipientNorm_Donor100,
                 plotit=FALSE)

ME_AppRecipientNormDonor_tukey <- lmer(ApposedRecipientNorm_Donor100_tukey ~ Genotype * AgeGroup + Sex + (1|BlindedMouseID), data = Mouse2)
summary(ME_AppRecipientNormDonor_tukey)

resid_panel(ME_AppRecipientNormDonor_tukey) # looks better

shapiro.test(resid(ME_AppRecipientNormDonor_tukey)) # p-value = 0.04467 

anova(ME_AppRecipientNormDonor_tukey)

#---#---#---#---#---#---#---#---#---#---#---#---#---#---#---#---#---#---#---#---#---#---#---#---#---#---#---#---#----

# Box-Cox transformation - Log-Likelihood

lam.l = BoxCox.lambda(Mouse2$ApposedRecipientNorm_Donor100, method = "loglik") 
Mouse2$ApposedRecipientNorm_Donor100_BCL = BoxCox(Mouse2$ApposedRecipientNorm_Donor100, lam.l)

ME_AppRecipientNormDonor_BCL <- lmer(ApposedRecipientNorm_Donor100_BCL ~ Genotype * AgeGroup + Sex + (1|BlindedMouseID), data = Mouse2)
summary(ME_AppRecipientNormDonor_BCL)

resid_panel(ME_AppRecipientNormDonor_BCL) # Similar to Tukey

shapiro.test(resid(ME_AppRecipientNormDonor_BCL)) # p-value = 0.05082

anova(ME_AppRecipientNormDonor_BCL)

#---#---#---#---#---#---#---#---#---#---#---#---#---#---#---#---#---#---#---#---#---#---#---#---#---#---#---#---#----

# Box-Cox transformation - guerrero
  
lam.g = BoxCox.lambda(Mouse2$ApposedRecipientNorm_Donor100, method = "guerrero") 
Mouse2$ApposedRecipientNorm_Donor100_BCG = BoxCox(Mouse2$ApposedRecipientNorm_Donor100, lam.g)

ME_AppRecipientNormDonor_BCG <- lmer(ApposedRecipientNorm_Donor100_BCG ~ Genotype * AgeGroup + Sex + (1|BlindedMouseID), data = Mouse2)
summary(ME_AppRecipientNormDonor_BCG)

resid_panel(ME_AppRecipientNormDonor_BCG) # Similar to Tukey

shapiro.test(resid(ME_AppRecipientNormDonor_BCG)) # p-value = 0.0003107

#---#---#---#---#---#---#---#---#---#---#---#---#---#---#---#---#---#---#---#---#---#---#---#---#---#---#---#---#----


```


*** Sex, Batch & StackLength as covariates ***
```{r}
# Mixed effect model - Sex as covariate
ME_AppRecipientNormDonor2 <- lmer(ApposedRecipientNorm_Donor100 ~ Genotype * AgeGroup + Sex + Batch + StackLength + (1|BlindedMouseID), data = Mouse2)
summary(ME_AppRecipientNormDonor2)

resid_panel(ME_AppRecipientNormDonor2) # Residual plots look okay

shapiro.test(resid(ME_AppRecipientNormDonor2)) # p-value = 0.001085

#---#---#---#---#---#---#---#---#---#---#---#---#---#---#---#---#---#---#---#---#---#---#---#---#---#---#---#---#----

# Tukey transformation
Mouse2$ApposedRecipientNorm_Donor100_tukey = 
  transformTukey(Mouse2$ApposedRecipientNorm_Donor100,
                 plotit=FALSE)

ME_AppRecipientNormDonor2_tukey <- lmer(ApposedRecipientNorm_Donor100_tukey ~ Genotype * AgeGroup + Sex + Batch + StackLength + (1|BlindedMouseID), data = Mouse2)
summary(ME_AppRecipientNormDonor2_tukey)

resid_panel(ME_AppRecipientNormDonor2_tukey) # looks better

shapiro.test(resid(ME_AppRecipientNormDonor2_tukey)) # p-value = 0.04195 

anova(ME_AppRecipientNormDonor2_tukey)

#---#---#---#---#---#---#---#---#---#---#---#---#---#---#---#---#---#---#---#---#---#---#---#---#---#---#---#---#----

# Box-Cox transformation - Log-Likelihood

lam.l = BoxCox.lambda(Mouse2$ApposedRecipientNorm_Donor100, method = "loglik") 
Mouse2$ApposedRecipientNorm_Donor100_BCL = BoxCox(Mouse2$ApposedRecipientNorm_Donor100, lam.l)

ME_AppRecipientNormDonor2_BCL <- lmer(ApposedRecipientNorm_Donor100_BCL ~ Genotype * AgeGroup + Sex + Batch + StackLength + (1|BlindedMouseID), data = Mouse2)
summary(ME_AppRecipientNormDonor2_BCL)

resid_panel(ME_AppRecipientNormDonor2_BCL) # Similar to Tukey

shapiro.test(resid(ME_AppRecipientNormDonor2_BCL)) # p-value = 0.04599

anova(ME_AppRecipientNormDonor2_BCL)

#---#---#---#---#---#---#---#---#---#---#---#---#---#---#---#---#---#---#---#---#---#---#---#---#---#---#---#---#----

# Box-Cox transformation - guerrero
  
lam.g = BoxCox.lambda(Mouse2$ApposedRecipientNorm_Donor100, method = "guerrero") 
Mouse2$ApposedRecipientNorm_Donor100_BCG = BoxCox(Mouse2$ApposedRecipientNorm_Donor100, lam.g)

ME_AppRecipientNormDonor2_BCG <- lmer(ApposedRecipientNorm_Donor100_BCG ~ Genotype * AgeGroup + Sex + Batch + StackLength + (1|BlindedMouseID), data = Mouse2)
summary(ME_AppRecipientNormDonor2_BCG)

resid_panel(ME_AppRecipientNormDonor2_BCG) # Similar to Tukey

shapiro.test(resid(ME_AppRecipientNormDonor2_BCG)) # p-value = 0.0006324

#---#---#---#---#---#---#---#---#---#---#---#---#---#---#---#---#---#---#---#---#---#---#---#---#---#---#---#---#----

```

```{r}
# Plot batch effect
ggplot(Mouse2, aes(x = Batch, y = ApposedRecipientNorm_Donor100, fill = Batch)) +
  stat_boxplot(geom ='errorbar', width = 0.2) +  #  adds the little horizontal lines on top and bottom of whiskers
  geom_boxplot(outlier.size = -1, width=0.75) +  # makes it not show outliers twice (because of jitter)
  stat_summary(fun = max, fun.max = length, geom = "text", aes(label = ..ymax..), vjust = -2)  + # adds group n's above bars
  geom_point(data = Mouse2Mean, aes(x = Batch, y = medApposedRecipientNorm_Donor100, shape=Sex), position = position_jitter(w = 0.1, h = 0.0), alpha = 0.6, size = 1.5) + 
  #ggtitle("Number of apposed recipient synapses normalised to number of donor synapses") + # title of the plot
  scale_y_continuous("Number of apposed recipient synapses normalised to number of donor synapses", limits = c(0,40)) + # names the y axis, sets where ticks are and sets limits of y-axis
  xlab("Group")  + # sets the x-axis label
  theme_classic(base_size = 14) + #classic theme makes white background without lines. 
  theme(legend.position="none", axis.text.x = element_text(angle = 45, hjust = 1)) + #removes legend since labels on x axis sufficient
  guides(fill = FALSE) + # removes group legend
#  scale_color_manual(values = c("cornflowerblue", “deeppink”)) + # manually set the colours you want - see word doc for link to list of colours
  scale_fill_brewer(palette = "Set3")
 # scale_fill_manual(values = c("#FEE0D2", "#FB8072", "#C7EAE5","#35978F")) 
```


```{r}
# Plot
ggplot(Mouse2, aes(x = APOE, y = ApposedRecipientNorm_Donor100, fill = APOE)) +
  stat_boxplot(geom ='errorbar', width = 0.2) +  #  adds the little horizontal lines on top and bottom of whiskers
  geom_boxplot(outlier.size = -1, width=0.75) +  # makes it not show outliers twice (because of jitter)
  stat_summary(fun = max, fun.max = length, geom = "text", aes(label = ..ymax..), vjust = -2)  + # adds group n's above bars
  geom_point(data = Mouse2Mean, aes(x = APOE, y = medApposedRecipientNorm_Donor100, shape=Sex), position = position_jitter(w = 0.1, h = 0.0), alpha = 0.6, size = 1.5) + 
  #ggtitle("Number of apposed recipient synapses normalised to number of donor synapses") + # title of the plot
  scale_y_continuous("Number of apposed recipient synapses normalised to number of donor synapses", limits = c(0,40)) + # names the y axis, sets where ticks are and sets limits of y-axis
  xlab("Group")  + # sets the x-axis label
  theme_classic(base_size = 14) + #classic theme makes white background without lines. 
  theme(legend.position="none", axis.text.x = element_text(angle = 45, hjust = 1)) + #removes legend since labels on x axis sufficient
  guides(fill = FALSE) + # removes group legend
#  scale_color_manual(values = c("cornflowerblue", “deeppink”)) + # manually set the colours you want - see word doc for link to list of colours
  scale_fill_brewer(palette = "Set3") +
  facet_wrap(~AgeGroup)
 # scale_fill_manual(values = c("#FEE0D2", "#FB8072", "#C7EAE5","#35978F")) 

ggsave("2_Apposed recipient synapses - norm to donor synapses * 100 - APOE vs no APOE.png", width = 30, height = 20, units = "cm", dpi = 300)
```

*** Sex as covariate ***
```{r}
# Mixed effect model - Sex as covariate
ME_AppRecipientNormDonor <- lmer(ApposedRecipientNorm_Donor100 ~ APOE * AgeGroup + Sex + (1|BlindedMouseID), data = Mouse2)
summary(ME_AppRecipientNormDonor)

resid_panel(ME_AppRecipientNormDonor) # Residual plots look okay

shapiro.test(resid(ME_AppRecipientNormDonor)) # p-value = 0.0003968

#---#---#---#---#---#---#---#---#---#---#---#---#---#---#---#---#---#---#---#---#---#---#---#---#---#---#---#---#----

# Tukey transformation
Mouse2$ApposedRecipientNorm_Donor100_tukey = 
  transformTukey(Mouse2$ApposedRecipientNorm_Donor100,
                 plotit=FALSE)

ME_AppRecipientNormDonor_tukey <- lmer(ApposedRecipientNorm_Donor100_tukey ~ APOE * AgeGroup + Sex + (1|BlindedMouseID), data = Mouse2)
summary(ME_AppRecipientNormDonor_tukey)

resid_panel(ME_AppRecipientNormDonor_tukey) # looks better

shapiro.test(resid(ME_AppRecipientNormDonor_tukey)) # p-value = 0.03689 

anova(ME_AppRecipientNormDonor_tukey)

#---#---#---#---#---#---#---#---#---#---#---#---#---#---#---#---#---#---#---#---#---#---#---#---#---#---#---#---#----

# Box-Cox transformation - Log-Likelihood

lam.l = BoxCox.lambda(Mouse2$ApposedRecipientNorm_Donor100, method = "loglik") 
Mouse2$ApposedRecipientNorm_Donor100_BCL = BoxCox(Mouse2$ApposedRecipientNorm_Donor100, lam.l)

ME_AppRecipientNormDonor_BCL <- lmer(ApposedRecipientNorm_Donor100_BCL ~ APOE * AgeGroup + Sex + (1|BlindedMouseID), data = Mouse2)
summary(ME_AppRecipientNormDonor_BCL)

resid_panel(ME_AppRecipientNormDonor_BCL) # Similar to Tukey

shapiro.test(resid(ME_AppRecipientNormDonor_BCL)) # p-value = 0.03973

anova(ME_AppRecipientNormDonor_BCL)

#---#---#---#---#---#---#---#---#---#---#---#---#---#---#---#---#---#---#---#---#---#---#---#---#---#---#---#---#----

# Box-Cox transformation - guerrero
  
lam.g = BoxCox.lambda(Mouse2$ApposedRecipientNorm_Donor100, method = "guerrero") 
Mouse2$ApposedRecipientNorm_Donor100_BCG = BoxCox(Mouse2$ApposedRecipientNorm_Donor100, lam.g)

ME_AppRecipientNormDonor_BCG <- lmer(ApposedRecipientNorm_Donor100_BCG ~ APOE * AgeGroup + Sex + (1|BlindedMouseID), data = Mouse2)
summary(ME_AppRecipientNormDonor_BCG)

resid_panel(ME_AppRecipientNormDonor_BCG) # Similar to Tukey

shapiro.test(resid(ME_AppRecipientNormDonor_BCG)) # p-value = 0.0002231

#---#---#---#---#---#---#---#---#---#---#---#---#---#---#---#---#---#---#---#---#---#---#---#---#---#---#---#---#----

```


*** Sex, Batch & StackLength as covariates ***
```{r}
# Mixed effect model - Sex as covariate
ME_AppRecipientNormDonor2 <- lmer(ApposedRecipientNorm_Donor100 ~ APOE * AgeGroup + Sex + Batch + StackLength + (1|BlindedMouseID), data = Mouse2)
summary(ME_AppRecipientNormDonor2)

resid_panel(ME_AppRecipientNormDonor2) # Residual plots look okay

shapiro.test(resid(ME_AppRecipientNormDonor2)) # p-value = 0.0004629

#---#---#---#---#---#---#---#---#---#---#---#---#---#---#---#---#---#---#---#---#---#---#---#---#---#---#---#---#----

# Tukey transformation
Mouse2$ApposedRecipientNorm_Donor100_tukey = 
  transformTukey(Mouse2$ApposedRecipientNorm_Donor100,
                 plotit=FALSE)

ME_AppRecipientNormDonor2_tukey <- lmer(ApposedRecipientNorm_Donor100_tukey ~ APOE * AgeGroup + Sex + Batch + StackLength + (1|BlindedMouseID), data = Mouse2)
summary(ME_AppRecipientNormDonor2_tukey)

resid_panel(ME_AppRecipientNormDonor2_tukey) # looks better

shapiro.test(resid(ME_AppRecipientNormDonor2_tukey)) # p-value = 0.01481 

anova(ME_AppRecipientNormDonor2_tukey)

#---#---#---#---#---#---#---#---#---#---#---#---#---#---#---#---#---#---#---#---#---#---#---#---#---#---#---#---#----

# Box-Cox transformation - Log-Likelihood

lam.l = BoxCox.lambda(Mouse2$ApposedRecipientNorm_Donor100, method = "loglik") 
Mouse2$ApposedRecipientNorm_Donor100_BCL = BoxCox(Mouse2$ApposedRecipientNorm_Donor100, lam.l)

ME_AppRecipientNormDonor2_BCL <- lmer(ApposedRecipientNorm_Donor100_BCL ~ APOE * AgeGroup + Sex + Batch + StackLength + (1|BlindedMouseID), data = Mouse2)
summary(ME_AppRecipientNormDonor2_BCL)

resid_panel(ME_AppRecipientNormDonor2_BCL) # Similar to Tukey

shapiro.test(resid(ME_AppRecipientNormDonor2_BCL)) # p-value = 0.01662

anova(ME_AppRecipientNormDonor2_BCL)

#---#---#---#---#---#---#---#---#---#---#---#---#---#---#---#---#---#---#---#---#---#---#---#---#---#---#---#---#----

# Box-Cox transformation - guerrero
  
lam.g = BoxCox.lambda(Mouse2$ApposedRecipientNorm_Donor100, method = "guerrero") 
Mouse2$ApposedRecipientNorm_Donor100_BCG = BoxCox(Mouse2$ApposedRecipientNorm_Donor100, lam.g)

ME_AppRecipientNormDonor2_BCG <- lmer(ApposedRecipientNorm_Donor100_BCG ~ APOE * AgeGroup + Sex + Batch + StackLength + (1|BlindedMouseID), data = Mouse2)
summary(ME_AppRecipientNormDonor2_BCG)

resid_panel(ME_AppRecipientNormDonor2_BCG) # Similar to Tukey

shapiro.test(resid(ME_AppRecipientNormDonor2_BCG)) # p-value = 0.000275

#---#---#---#---#---#---#---#---#---#---#---#---#---#---#---#---#---#---#---#---#---#---#---#---#---#---#---#---#----

```
